# Supplementary material for: Genetic Diversity Strategy for the Management and Use of Rubber Genetic Resources: More than 1,000 Wild and Cultivated Accessions in a 100-Genotype Core Collection
Source: PLoS One. 2015 Jul 30;10(7):e0134607. doi: 10.1371/journal.pone.0134607 (PMC4520663; doi:10.1371/journal.pone.0134607)
Supplement: S1 Table — (XLSX) [file pone.0134607.s004.xlsx]

## Sheet: Table S1
					Geographical origin			Microsatellite genotyping
Num	Pesq.	Sample_name	Observation	Putative species	Country	State	District	Ex-situ collection	A2365_1	A2365_2	A2368_1	A2368_2	A2387_1	A2387_2	A2389_1	A2389_2	A2406_1	A2406_2	A2413_1	A2413_2	A2508_1	A2508_2	A2684_1	A2684_2	A2736_1	A2736_2	BAC05_1	BAC05_2	T2083_1	T2083_2	TA2163_1	TA2163_2	TAS2558_1	TAS2558_2
1	L	IS_2-1		H. brasiliensis	Brazil	Acre	Catuaba	Ilha Solteira (UNESP)	195	207	191	191	213	213	208	211	152	152	304	318	253	272	282	285	122	126	159	161	280	280	230	230	230	232
2	L	IS_5-1		H. brasiliensis	Brazil	Acre	Catuaba	Ilha Solteira (UNESP)	195	212	191	191	203	213	205	211	128	136	312	314	261	283	273	282	122	134	159	159	280	291	225	229	218	230
3	L	IS_6-1		H. brasiliensis	Brazil	Acre	Catuaba	Ilha Solteira (UNESP)	212	216	245	257	205	207	205	205	130	142	308	308	251	269	273	282	126	134	159	161	280	280	212	214	218	218
4	L	IS_8-1		H. brasiliensis	Brazil	Acre	Catuaba	Ilha Solteira (UNESP)	207	207	191	191	213	214	207	207	138	138	284	324	265	272	277	283	134	134	161	161	280	280	215	216	240	249
5	L	IS_9-1		H. brasiliensis	Brazil	Acre	Catuaba	Ilha Solteira (UNESP)	203	203	191	191	205	213	205	205	130	142	284	310	259	259	273	282	120	134	151	167	280	280	204	214	232	236
6	L	IS_10-1		H. brasiliensis	Brazil	Acre	Catuaba	Ilha Solteira (UNESP)	203	203	191	191	197	197	207	207	140	157	284	308	281	306	273	275	126	138	161	167	280	280	204	214	218	218
7	L	IS_11-1		H. brasiliensis	Brazil	Acre	Catuaba	Ilha Solteira (UNESP)	195	212	191	191	201	205	205	211	140	142	284	318	257	271	279	279	126	138	159	161	280	291	225	225	218	244
8	L	IS_15-1		H. brasiliensis	Brazil	Acre	Catuaba	Ilha Solteira (UNESP)	193	193	191	191	-1	-1	207	211	132	142	324	324	251	281	273	290	118	132	159	167	280	280	214	231	218	251
9	L	IS_16-1		H. brasiliensis	Brazil	Acre	Catuaba	Ilha Solteira (UNESP)	214	214	191	191	197	203	205	222	130	138	284	308	267	308	273	279	114	120	167	167	280	280	231	231	218	218
10	L	IS_17-1		H. brasiliensis	Brazil	Acre	Catuaba	Ilha Solteira (UNESP)	218	218	191	259	207	213	207	208	130	138	284	318	251	253	272	275	132	136	159	161	280	291	204	229	218	218
11	L	IS_22-1		H. brasiliensis	Brazil	Acre	Catuaba	Ilha Solteira (UNESP)	203	212	191	191	201	213	205	211	130	154	310	310	253	277	279	282	132	138	159	159	280	280	225	229	218	218
12	L	IS_24-1		H. brasiliensis	Brazil	Acre	Catuaba	Ilha Solteira (UNESP)	195	218	191	191	203	213	205	205	138	138	310	318	251	272	272	277	132	138	159	161	280	291	225	229	218	218
13	L	IS_27-1		H. brasiliensis	Brazil	Acre	Catuaba	Ilha Solteira (UNESP)	212	212	191	191	197	205	205	207	126	138	314	318	258	275	282	283	132	136	151	159	280	291	204	229	218	230
14	L	IS_28-1		H. brasiliensis	Brazil	Acre	Catuaba	Ilha Solteira (UNESP)	193	195	253	257	199	213	205	207	130	130	284	284	257	275	272	279	120	132	159	161	280	291	230	230	218	218
15	L	IS_29-1		H. brasiliensis	Brazil	Acre	Catuaba	Ilha Solteira (UNESP)	203	212	191	191	213	225	205	208	130	138	314	314	251	299	273	283	120	138	159	161	280	280	214	229	218	242
16	L	IS_3-2		H. brasiliensis	Brazil	Acre	Catuaba	Ilha Solteira (UNESP)	214	214	191	241	205	225	208	211	130	136	284	284	259	259	273	290	130	134	161	161	280	280	214	231	218	236
17	L	IS_4-2		H. brasiliensis	Brazil	Acre	Catuaba	Ilha Solteira (UNESP)	203	203	241	241	207	213	205	211	126	144	284	308	275	284	273	277	120	134	159	167	280	280	229	229	-1	-1
18	L	IS_9-2		H. brasiliensis	Brazil	Acre	Catuaba	Ilha Solteira (UNESP)	195	203	191	191	-1	-1	205	208	130	130	284	306	-1	-1	277	282	122	138	159	167	280	280	212	214	218	218
19	L	IS_12-2		H. brasiliensis	Brazil	Acre	Catuaba	Ilha Solteira (UNESP)	193	203	191	257	199	199	205	207	130	142	304	310	272	281	275	285	118	138	161	167	280	282	204	214	218	253
20	L	IS_15-2		H. brasiliensis	Brazil	Acre	Catuaba	Ilha Solteira (UNESP)	195	195	191	191	197	207	211	211	130	152	284	312	258	281	272	290	132	132	151	161	280	280	214	231	-1	-1
21	L	IS_19-2		H. brasiliensis	Brazil	Acre	Catuaba	Ilha Solteira (UNESP)	214	214	191	191	207	213	181	211	128	130	310	314	259	317	272	272	132	132	159	167	280	280	216	216	218	218
22	L	IS_20-2		H. brasiliensis	Brazil	Acre	Catuaba	Ilha Solteira (UNESP)	195	195	191	191	213	213	208	211	134	152	284	314	272	281	273	285	124	132	159	167	280	291	215	215	218	232
23	L	IS_21-2		H. brasiliensis	Brazil	Acre	Catuaba	Ilha Solteira (UNESP)	212	214	191	191	205	213	205	205	126	142	306	314	259	281	279	279	118	122	161	161	280	291	214	216	244	246
24	L	IS_22-2		H. brasiliensis	Brazil	Acre	Catuaba	Ilha Solteira (UNESP)	210	212	191	241	197	213	205	224	130	154	284	310	251	259	283	285	134	134	159	159	280	280	225	233	218	218
25	L	IS_25-2		H. brasiliensis	Brazil	Acre	Catuaba	Ilha Solteira (UNESP)	195	195	247	247	197	214	207	209	134	140	318	324	269	272	272	288	126	130	159	163	280	280	214	217	249	259
26	L	IS_26-2		H. brasiliensis	Brazil	Acre	Catuaba	Ilha Solteira (UNESP)	195	195	191	191	201	205	207	211	140	142	284	306	251	272	273	273	132	138	159	167	280	280	214	229	232	239
27	L	IS_27-2		H. brasiliensis	Brazil	Acre	Catuaba	Ilha Solteira (UNESP)	193	212	191	191	203	225	205	205	138	152	314	318	253	275	272	282	128	132	151	161	280	291	214	226	236	244
28	L	IS_28-2		H. brasiliensis	Brazil	Acre	Catuaba	Ilha Solteira (UNESP)	195	195	247	253	218	218	205	205	130	140	304	324	258	275	279	285	118	122	159	167	280	280	204	214	218	218
29	L	IS_3-3		H. brasiliensis	Brazil	Acre	Catuaba	Ilha Solteira (UNESP)	199	199	191	191	205	205	209	211	134	136	284	324	258	299	277	282	124	134	159	161	280	280	214	229	218	218
30	L	IS_4-3		H. brasiliensis	Brazil	Acre	Catuaba	Ilha Solteira (UNESP)	207	212	241	259	213	214	207	209	144	154	284	324	281	284	277	285	134	138	159	159	280	280	222	229	239	239
31	L	IS_10-3		H. brasiliensis	Brazil	Acre	Catuaba	Ilha Solteira (UNESP)	199	199	191	191	197	213	207	211	138	161	306	314	281	306	272	275	120	132	159	161	280	280	204	214	230	242
32	L	IS_11-3		H. brasiliensis	Brazil	Acre	Catuaba	Ilha Solteira (UNESP)	193	212	191	191	197	207	205	205	130	144	284	310	269	275	273	285	120	138	159	161	291	291	216	229	230	242
33	L	IS_12-3		H. brasiliensis	Brazil	Acre	Catuaba	Ilha Solteira (UNESP)	193	212	191	191	205	205	207	211	126	132	310	314	261	272	275	285	126	136	161	167	280	291	204	225	244	244
34	L	IS_13-3		H. brasiliensis	Brazil	Acre	Catuaba	Ilha Solteira (UNESP)	193	203	191	247	203	203	205	205	138	152	306	324	272	272	272	277	132	132	161	167	280	280	194	204	218	218
35	L	IS_14-3		H. brasiliensis	Brazil	Acre	Catuaba	Ilha Solteira (UNESP)	203	203	191	191	197	203	208	226	130	132	314	314	272	272	270	277	114	134	159	161	280	291	204	229	218	218
36	L	IS_16-3		H. brasiliensis	Brazil	Acre	Catuaba	Ilha Solteira (UNESP)	195	195	191	191	205	213	208	211	126	132	308	308	253	308	277	279	120	138	161	161	280	280	204	225	218	218
37	L	IS_17-3		H. brasiliensis	Brazil	Acre	Catuaba	Ilha Solteira (UNESP)	193	203	191	259	205	207	205	209	130	138	308	318	258	272	282	283	136	138	159	161	280	280	204	216	218	218
38	L	IS_29-3		H. brasiliensis	Brazil	Acre	Catuaba	Ilha Solteira (UNESP)	193	212	191	241	213	225	207	207	130	138	-1	-1	251	259	272	283	118	130	159	161	280	280	214	229	218	218
39	L	IS_30-3		H. brasiliensis	Brazil	Acre	Catuaba	Ilha Solteira (UNESP)	193	195	191	191	201	207	208	208	130	152	284	324	267	277	272	272	112	128	167	167	280	291	204	225	230	232
40	L	IS_31-3		H. brasiliensis	Brazil	Acre	Catuaba	Ilha Solteira (UNESP)	207	207	191	191	205	207	205	205	138	144	308	314	269	281	272	272	112	124	159	161	280	291	204	204	218	218
41	L	IS_2-4		H. brasiliensis	Brazil	Acre	Catuaba	Ilha Solteira (UNESP)	195	195	191	251	214	214	205	211	132	152	284	304	253	281	285	285	122	134	151	161	280	291	204	229	240	240
42	L	IS_6-4		H. brasiliensis	Brazil	Acre	Catuaba	Ilha Solteira (UNESP)	212	212	191	191	201	207	209	209	136	142	308	324	269	281	277	282	120	128	161	167	280	291	231	231	218	218
43	L	IS_7-4		H. brasiliensis	Brazil	Acre	Catuaba	Ilha Solteira (UNESP)	209	212	191	191	-1	-1	205	205	130	142	308	308	269	272	272	273	128	128	161	161	280	280	223	231	218	218
44	L	IS_19-4		H. brasiliensis	Brazil	Acre	Catuaba	Ilha Solteira (UNESP)	195	214	191	259	205	213	205	205	126	128	284	310	259	299	273	277	112	136	159	159	280	280	215	225	218	246
45	L	IS_21-4		H. brasiliensis	Brazil	Acre	Catuaba	Ilha Solteira (UNESP)	195	214	191	191	203	203	207	211	138	142	284	310	257	272	270	279	120	136	161	167	280	291	215	225	244	247
46	L	IS_23-4		H. brasiliensis	Brazil	Acre	Catuaba	Ilha Solteira (UNESP)	203	203	191	257	197	199	209	220	130	132	314	324	259	273	270	279	114	130	159	161	280	280	215	229	218	218
47	L	IS_25-4		H. brasiliensis	Brazil	Acre	Catuaba	Ilha Solteira (UNESP)	195	203	191	191	199	223	208	211	132	142	284	314	257	273	272	285	112	132	159	161	280	291	225	229	237	237
48	L	IS_26-4		H. brasiliensis	Brazil	Acre	Catuaba	Ilha Solteira (UNESP)	195	212	191	191	205	213	211	218	130	142	284	306	258	301	272	273	114	114	159	159	280	280	216	225	218	239
49	L	IS_14-5		H. brasiliensis	Brazil	Acre	Catuaba	Ilha Solteira (UNESP)	195	195	191	191	201	203	213	226	130	138	284	306	271	301	273	283	120	132	161	167	291	291	204	229	218	246
50	L	IS_18-5		H. brasiliensis	Brazil	Acre	Catuaba	Ilha Solteira (UNESP)	210	212	191	191	213	213	208	211	128	130	284	306	281	299	282	285	128	130	151	159	280	280	225	229	232	240
51	L	IS_24-5		H. brasiliensis	Brazil	Acre	Catuaba	Ilha Solteira (UNESP)	212	218	191	259	203	207	207	208	128	138	314	324	253	271	272	283	132	138	159	167	280	291	194	214	234	240
52	L	IS_7-6		H. brasiliensis	Brazil	Acre	Catuaba	Ilha Solteira (UNESP)	195	212	191	191	199	205	205	211	130	152	306	314	257	269	273	282	126	138	161	161	280	280	204	231	218	218
53	L	IS_18-6		H. brasiliensis	Brazil	Acre	Catuaba	Ilha Solteira (UNESP)	193	195	191	191	203	203	205	211	130	152	284	316	253	258	273	285	128	132	151	159	280	280	214	229	218	240
54	L	IS_8-7		H. brasiliensis	Brazil	Acre	Catuaba	Ilha Solteira (UNESP)	195	195	191	247	197	205	207	226	134	138	284	306	269	269	270	274	130	134	161	165	280	280	204	204	240	242
55	L	IS_13-7		H. brasiliensis	Brazil	Acre	Catuaba	Ilha Solteira (UNESP)	195	203	191	191	207	207	205	205	138	138	306	314	251	251	273	273	118	132	159	161	280	280	225	229	218	218
56	L	IS_30-2		H. brasiliensis	Brazil	Acre	Catuaba	Ilha Solteira (UNESP)	193	203	191	241	213	225	208	208	-1	-1	314	318	267	272	273	282	126	128	159	167	280	291	204	212	218	232
57	L	IS_31-2		H. brasiliensis	Brazil	Acre	Catuaba	Ilha Solteira (UNESP)	-1	-1	191	191	205	205	208	211	126	126	308	308	259	281	272	273	120	124	159	161	280	291	204	229	218	249
58	L	IS_32-2		H. brasiliensis	Brazil	Acre	Catuaba	Ilha Solteira (UNESP)	203	203	191	241	197	201	205	211	130	152	284	314	-1	-1	277	279	120	134	151	159	280	291	204	214	218	230
59	L	IS_33-1		H. brasiliensis	Brazil	Acre	Catuaba	Ilha Solteira (UNESP)	203	207	191	191	207	207	208	208	132	138	314	314	258	283	272	275	122	130	161	167	280	291	216	225	218	230
60	L	IS_34-5		H. brasiliensis	Brazil	Acre	Catuaba	Ilha Solteira (UNESP)	209	209	191	191	203	223	208	211	130	138	284	306	272	272	270	285	120	140	161	167	280	291	222	229	218	250
61	L	IS_35-1		H. brasiliensis	Brazil	Acre	Catuaba	Ilha Solteira (UNESP)	203	218	191	245	203	207	205	207	130	138	306	324	251	272	272	282	128	132	159	167	280	291	194	214	218	240
62	V	AC100		H. brasiliensis	Brazil	Acre	unknown	Combi (CIRAD)	199	203	241	245	201	203	205	205	136	140	326	334	251	257	273	277	122	124	161	161	280	280	230	231	218	232
63	L	AC53		H. brasiliensis	Brazil	Acre	Rio Branco	Michelin	195	195	243	245	197	197	200	206	130	138	318	328	272	285	277	277	118	120	157	165	280	280	204	241	230	238
64	V	AC55		H. brasiliensis	Brazil	Acre	Rio Branco	Combi (CIRAD)	193	193	191	191	205	205	205	205	130	130	314	318	251	275	271	273	120	120	151	161	280	280	204	230	236	248
65	L	AC58		H. brasiliensis	Brazil	Acre	Rio Branco	Michelin	195	197	239	243	197	211	200	206	130	134	320	328	272	285	261	277	118	120	157	163	280	280	214	241	238	240
66	V	AC60		H. brasiliensis	Brazil	Acre	Rio Branco	Combi (CIRAD)	-1	-1	257	263	-1	-1	208	208	138	140	314	314	269	281	283	285	134	138	161	161	280	292	216	223	240	242
67	V	AC61		H. brasiliensis	Brazil	Acre	Rio Branco	Combi (CIRAD)	193	211	257	263	-1	-1	208	208	138	140	314	314	269	281	283	285	-1	-1	161	161	-1	-1	216	223	240	242
68	L	AC68		H. brasiliensis	Brazil	Acre	Rio Branco	Michelin	195	195	191	259	203	203	205	211	132	132	328	334	257	277	272	291	120	132	159	159	280	280	212	229	238	251
69	V	AC68		H. brasiliensis	Brazil	Acre	Rio Branco	Combi (CIRAD)	195	195	257	259	203	203	205	211	132	158	328	334	-1	-1	271	291	120	132	159	159	280	280	212	230	-1	-1
70	V	AC71		H. brasiliensis	Brazil	Acre	Rio Branco	Combi (CIRAD)	229	229	239	247	197	211	206	206	132	138	320	328	272	285	277	277	118	122	157	165	280	280	204	241	228	238
71	V	AC72		H. brasiliensis	Brazil	Acre	Rio Branco	Combi (CIRAD)	195	205	191	191	199	199	207	209	130	140	306	306	253	259	269	281	110	120	159	161	280	280	223	229	230	242
72	V	AC80		H. brasiliensis	Brazil	Acre	Rio Branco	Combi (CIRAD)	195	199	191	191	199	203	207	208	138	142	314	326	259	300	277	285	120	138	151	159	280	280	212	229	218	236
73	L	AC/8/03/51	AC/B/03/51 ?	H. brasiliensis	Brazil	Acre	Brasileira	unknown	213	215	249	249	199	203	204	206	126	159	320	332	269	269	277	285	128	128	159	165	280	280	214	214	228	235
74	V	AC81		H. brasiliensis	Brazil	Acre	Rio Branco	Combi (CIRAD)	199	213	191	191	197	215	205	207	130	140	324	324	-1	-1	271	273	126	134	151	159	280	292	226	230	218	230
75	L	AC/B/19/25		H. brasiliensis	Brazil	Acre	Brasileira ?	Pindorama (IAC)	207	207	241	241	205	214	205	226	142	142	284	306	251	253	277	279	126	134	159	161	280	280	216	229	-1	-1
76	V	AC/AB/15 54154		H. brasiliensis	Brazil	Acre	unknown	Combi (CIRAD)	195	211	191	245	207	207	-1	-1	154	154	304	308	258	273	271	279	108	134	159	161	280	280	215	225	218	250
77	V	AC/B/15/10		H. brasiliensis	Brazil	Acre	Brasileira	Combi (CIRAD)	203	211	191	247	205	215	207	211	132	134	304	318	275	279	279	281	120	124	159	161	280	282	214	216	232	246
78	V	AC/B/15/25		H. brasiliensis	Brazil	Acre	Brasileira	Combi (CIRAD)	193	201	255	261	207	207	207	226	152	152	284	314	257	275	273	279	114	114	161	161	280	282	214	214	-1	-1
79	V	AC/B/15/28		H. brasiliensis	Brazil	Acre	Brasileira	Combi (CIRAD)	195	195	191	191	215	215	209	213	140	140	318	318	258	267	279	279	132	136	159	161	-1	-1	194	194	218	218
80	V	AC/B/16/3		H. brasiliensis	Brazil	Acre	Brasileira	Combi (CIRAD)	207	217	191	191	205	205	-1	-1	142	154	306	318	253	263	271	277	108	122	159	161	280	280	216	225	242	248
81	V	AC/B/17/8		H. brasiliensis	Brazil	Acre	Brasileira	Combi (CIRAD)	193	199	191	243	205	205	211	226	138	140	324	324	253	253	273	273	116	134	157	165	-1	-1	204	214	-1	-1
82	V	AC/B/19/10		H. brasiliensis	Brazil	Acre	Brasileira	Combi (CIRAD)	193	207	241	241	197	215	205	226	136	142	284	284	273	285	271	279	108	134	161	161	280	280	213	216	234	248
83	L	AC/B/19/110		H. brasiliensis	Brazil	Acre	Brasileira	Pindorama (IAC)	195	218	191	241	207	214	205	205	138	138	306	322	257	269	272	272	118	122	159	161	280	280	214	216	218	218
84	L	AC/B/19/110		H. brasiliensis	Brazil	Acre	Brasileira	Pindorama (IAC)	218	218	261	263	207	214	205	205	138	138	306	322	257	269	272	272	118	122	159	161	280	280	214	216	218	218
85	L	AC/B/19/111		H. brasiliensis	Brazil	Acre	Brasileira	Pindorama (IAC)	195	195	241	241	203	203	205	205	140	167	306	306	251	265	268	290	122	138	169	169	280	280	196	196	238	249
86	L	AC/B/19/16		H. brasiliensis	Brazil	Acre	Brasileira	Pindorama (IAC)	195	213	191	191	199	203	205	205	144	167	312	324	251	263	257	285	118	128	159	159	280	280	224	224	246	246
87	V	AC/B/19/2		H. brasiliensis	Brazil	Acre	Brasileira	Combi (CIRAD)	195	199	263	263	215	215	205	209	134	136	304	308	253	261	273	275	108	148	159	159	280	280	214	214	236	242
88	V	AC/B/19/22		H. brasiliensis	Brazil	Acre	Brasileira	Combi (CIRAD)	193	195	191	191	205	205	205	209	140	160	306	312	259	281	277	279	120	120	159	159	280	280	212	216	246	248
89	L	AC/B/19/25-2	AC/B/19/25 ?	H. brasiliensis	Brazil	Acre	Brasileira	Pindorama (IAC)	207	207	241	241	205	214	205	226	142	142	284	306	251	253	277	279	126	134	159	161	280	280	216	230	-1	-1
90	V	AC/B/19/34		H. brasiliensis	Brazil	Acre	Brasileira	Combi (CIRAD)	-1	-1	191	191	197	215	205	209	136	160	284	308	269	269	271	279	108	116	159	161	-1	-1	194	233	218	246
91	V	AC/B/19/46		H. brasiliensis	Brazil	Acre	Brasileira	Combi (CIRAD)	193	199	259	259	215	215	205	209	132	138	312	312	261	298	279	279	108	124	159	161	280	282	194	216	218	234
92	L	AC/B/19/58		H. brasiliensis	Brazil	Acre	Brasileira	Planaltina (EMBRAPA)	195	195	191	191	197	205	207	226	136	136	306	306	261	277	273	282	118	134	159	159	280	280	214	225	-1	-1
93	V	AC/B/19/58		H. brasiliensis	Brazil	Acre	Brasileira	Combi (CIRAD)	195	195	191	245	197	205	207	226	136	136	306	306	261	277	273	281	118	134	159	159	280	280	214	225	248	254
94	V	AC/B/19/65		H. brasiliensis	Brazil	Acre	Brasileira	Combi (CIRAD)	203	211	191	261	205	215	207	226	142	148	304	322	269	269	279	281	120	134	161	161	280	292	194	216	218	218
95	V	AC/B/19/67		H. brasiliensis	Brazil	Acre	Brasileira	Combi (CIRAD)	195	195	245	245	197	199	205	205	138	160	306	322	267	281	279	279	108	120	159	159	280	280	225	230	238	252
96	V	AC/B/19/72		H. brasiliensis	Brazil	Acre	Brasileira	Combi (CIRAD)	199	207	191	245	199	217	211	226	134	162	306	308	257	281	279	283	120	136	159	159	280	280	225	225	234	236
97	V	AC/B/19/77		H. brasiliensis	Brazil	Acre	Brasileira	Combi (CIRAD)	195	199	191	241	197	197	205	205	138	140	304	306	257	265	271	279	108	116	159	159	280	280	230	230	234	242
98	V	AC/B/19/87		H. brasiliensis	Brazil	Acre	Brasileira	Combi (CIRAD)	199	211	243	243	197	197	206	206	130	132	320	320	267	269	267	275	120	120	165	165	280	280	214	215	228	238
99	L	AC/B/19/96		H. brasiliensis	Brazil	Acre	Brasileira	unknown	199	199	243	249	197	197	206	206	130	138	320	324	265	269	277	277	122	132	163	165	280	280	214	217	228	230
100	V	AC/B/19/97		H. brasiliensis	Brazil	Acre	Brasileira	Combi (CIRAD)	201	217	191	191	199	215	205	209	138	140	306	306	263	278	279	283	108	116	159	159	280	280	214	225	234	252
101	L	AC/F/07/384		H. brasiliensis	Brazil	Acre	Feijo	Pindorama (IAC)	220	220	243	243	203	213	205	207	138	138	308	312	267	279	273	273	124	124	151	159	280	291	204	204	232	238
102	V	AC/F/5/10		H. brasiliensis	Brazil	Acre	Feijo	Combi (CIRAD)	195	203	249	255	197	201	205	221	132	134	284	306	258	258	279	283	128	140	159	159	280	280	216	216	234	244
103	L	AC/F/5/17		H. brasiliensis	Brazil	Acre	Feijo	Michelin	195	206	191	243	199	201	207	212	130	138	304	312	267	267	272	275	112	134	159	159	280	280	214	216	218	246
104	V	AC/F/5/17		H. brasiliensis	Brazil	Acre	Feijo	Combi (CIRAD)	195	195	241	243	199	201	207	212	138	164	304	312	267	267	271	275	124	134	159	159	280	280	214	216	218	246
105	V	AC/F/5/19		H. brasiliensis	Brazil	Acre	Feijo	Combi (CIRAD)	195	195	241	247	199	199	212	212	132	164	304	304	258	267	273	277	124	132	159	159	280	280	214	219	244	250
106	V	AC/F/5/31		H. brasiliensis	Brazil	Acre	Feijo	Combi (CIRAD)	203	203	241	249	201	201	205	222	138	138	304	304	253	258	283	289	128	140	159	159	280	280	194	216	230	250
107	V	AC/F/5/48		H. brasiliensis	Brazil	Acre	Feijo	Combi (CIRAD)	195	203	241	249	199	201	205	207	166	166	284	312	253	258	277	279	124	140	159	159	280	280	216	222	230	244
108	V	AC/F/5/60		H. brasiliensis	Brazil	Acre	Feijo	Combi (CIRAD)	195	203	245	249	195	201	205	207	132	162	306	306	258	258	281	283	122	126	159	159	280	280	214	216	250	250
109	V	AC/F/5/89		H. brasiliensis	Brazil	Acre	Feijo	Combi (CIRAD)	200	200	247	249	197	197	206	206	138	138	320	320	267	269	277	277	122	122	163	165	280	280	214	219	238	244
110	L	AC/F/61/62		H. brasiliensis	Brazil	Acre	Feijo	Pindorama (IAC)	197	197	243	259	205	205	204	207	136	140	320	328	-1	-1	270	270	122	128	175	175	289	291	194	204	244	244
111	V	AC/F/6A 36/376		H. brasiliensis	Brazil	Acre	Feijo	Combi (CIRAD)	195	195	191	255	197	199	205	207	138	138	306	308	-1	-1	275	281	104	122	159	159	280	280	204	215	218	240
112	V	AC/F/6A 36/485		H. brasiliensis	Brazil	Acre	Feijo	Combi (CIRAD)	195	209	191	191	197	199	205	205	138	160	306	306	255	259	275	281	138	142	159	159	280	280	204	216	234	238
113	V	AC/FA/6/12		H. brasiliensis	Brazil	Acre	Feijo	Combi (CIRAD)	199	199	191	255	199	201	205	207	160	162	306	306	258	281	277	279	114	138	159	159	280	280	204	215	218	240
114	V	AC/FA/6/18		H. brasiliensis	Brazil	Acre	Feijo	Combi (CIRAD)	199	199	191	241	197	205	205	228	132	132	308	308	258	258	271	275	134	138	159	165	280	280	194	216	240	242
115	V	AC/FA/6/25		H. brasiliensis	Brazil	Acre	Feijo	Combi (CIRAD)	209	209	245	255	193	199	205	206	132	160	304	304	269	281	277	281	138	138	159	159	280	280	204	216	218	244
116	L	AC/FA/6/52		H. brasiliensis	Brazil	Acre	Feijo	Michelin	199	199	191	191	197	197	206	206	-1	-1	304	304	258	267	277	282	104	132	159	159	280	280	204	215	218	234
117	V	AC/FA/6/52		H. brasiliensis	Brazil	Acre	Feijo	Combi (CIRAD)	-1	-1	191	191	197	197	206	207	132	160	304	304	258	267	277	281	104	132	159	159	280	280	204	215	218	234
118	V	AC/FA/6/64		H. brasiliensis	Brazil	Acre	Feijo	Combi (CIRAD)	199	211	243	247	197	197	206	206	-1	-1	320	322	267	269	267	277	120	120	159	165	280	280	219	219	238	244
119	V	AC/FB/6/1		H. brasiliensis	Brazil	Acre	Feijo	Combi (CIRAD)	195	209	191	241	197	199	205	205	136	138	304	304	281	285	275	277	104	134	159	159	280	280	194	204	218	244
120	L	AC/FB/6/8		H. brasiliensis	Brazil	Acre	Feijo	Michelin	195	195	191	191	201	203	205	206	136	136	306	306	253	269	282	283	118	134	159	159	280	280	215	216	242	242
121	V	AC/FB/6/8		H. brasiliensis	Brazil	Acre	Feijo	Combi (CIRAD)	195	195	191	191	201	201	205	206	136	136	306	306	253	269	281	283	118	134	159	159	280	280	215	216	242	242
122	V	AC/FB/6/9		H. brasiliensis	Brazil	Acre	Feijo	Combi (CIRAD)	195	195	-1	-1	199	199	205	207	134	160	306	306	258	281	277	277	104	104	159	159	280	280	204	204	218	218
123	V	AC/I/0/23		H. brasiliensis	Brazil	Acre	unknown	Combi (CIRAD)	199	199	243	249	205	207	210	210	136	136	320	320	251	259	275	277	108	116	165	165	280	280	219	224	238	242
124	V	AC/I/0/25	AC/I/25 ?	H. brasiliensis	Brazil	Acre	unknown	Combi (CIRAD)	207	229	191	247	201	215	204	207	138	138	306	320	267	275	277	279	120	132	159	163	280	280	214	214	238	240
125	L	AC/I/25	AC/I/0/25 ?	H. brasiliensis	Brazil	Acre	unknown	Michelin	207	229	191	247	201	214	204	207	138	138	306	320	267	275	277	279	120	132	159	163	280	280	194	214	238	240
126	L	AC/S/08/171-2		H. brasiliensis	Brazil	Acre	Sena-Madureira	Pindorama (IAC)	195	195	191	259	199	199	205	205	126	140	312	316	287	289	257	285	116	116	151	159	280	280	194	194	230	244
127	V	AC/S/08/40		H. brasiliensis	Brazil	Acre	Sena-Madureira	Combi (CIRAD)	203	203	255	257	197	199	205	211	132	132	318	318	258	265	277	283	104	120	151	167	280	280	204	222	232	246
128	L	AC/S/08/41		H. brasiliensis	Brazil	Acre	Sena-Madureira	unknown	195	195	191	239	199	203	205	205	132	134	312	328	253	273	266	283	124	124	165	165	280	280	194	194	240	240
129	L	AC/S/09/525		H. brasiliensis	Brazil	Acre	Sena-Madureira	Pindorama (IAC)	201	203	191	247	205	214	205	226	132	132	284	318	258	258	279	279	132	136	159	161	280	280	216	216	249	250
130	V	AC/S/10/24		H. brasiliensis	Brazil	Acre	Sena-Madureira	Combi (CIRAD)	193	193	245	259	205	213	207	224	150	162	284	318	281	300	269	273	126	126	159	167	280	280	218	229	244	246
131	V	AC/S/10/50		H. brasiliensis	Brazil	Acre	Sena-Madureira	Combi (CIRAD)	193	193	191	247	201	201	205	205	130	136	308	324	281	288	277	279	104	114	161	161	280	280	230	230	232	248
132	V	AC/S/10/53		H. brasiliensis	Brazil	Acre	Sena-Madureira	Combi (CIRAD)	193	193	245	259	205	215	205	207	126	160	306	306	275	275	277	279	134	134	159	165	280	282	204	204	218	246
133	L	AC/S/11/12		H. brasiliensis	Brazil	Acre	Sena-Madureira	Michelin	193	218	191	191	205	213	211	212	146	150	284	318	265	301	272	273	122	122	159	159	280	280	233	233	218	218
134	V	AC/S/11/12		H. brasiliensis	Brazil	Acre	Sena-Madureira	Combi (CIRAD)	193	217	191	191	205	213	211	213	150	150	284	318	265	300	271	273	122	122	159	159	280	280	233	233	218	218
135	V	AC/S/11/13		H. brasiliensis	Brazil	Acre	Sena-Madureira	Combi (CIRAD)	195	195	191	241	197	201	206	206	130	138	316	324	253	257	279	283	120	124	159	159	280	280	204	222	236	246
136	L	AC/S/11/61		H. brasiliensis	Brazil	Acre	Sena-Madureira	Pindorama (IAC)	209	218	253	255	-1	-1	205	211	126	146	284	284	253	269	279	279	122	130	161	161	280	291	214	222	236	246
137	L	AC/S/11/61		H. brasiliensis	Brazil	Acre	Sena-Madureira	Michelin	209	218	253	255	-1	-1	205	211	126	146	284	284	253	269	279	279	122	130	161	161	280	291	214	222	236	246
138	V	AC/S/11/65		H. brasiliensis	Brazil	Acre	Sena-Madureira	Combi (CIRAD)	193	193	241	241	201	205	206	226	-1	-1	310	324	265	281	-1	-1	126	134	159	161	280	280	204	212	218	250
139	L	AC/S/12/123		H. brasiliensis	Brazil	Acre	Sena-Madureira	Pindorama (IAC)	209	218	253	255	-1	-1	205	211	126	146	284	284	253	269	279	279	122	130	161	161	280	291	214	222	236	246
140	L	AC/S/12/129		H. brasiliensis	Brazil	Acre	Sena-Madureira	Pindorama (IAC)	199	203	243	247	199	201	204	206	134	134	318	322	251	267	274	277	120	130	165	165	280	280	214	214	228	238
141	V	AC/S/12/14		H. brasiliensis	Brazil	Acre	Sena-Madureira	Combi (CIRAD)	193	195	191	191	205	215	205	226	138	152	314	314	257	277	273	287	122	122	159	161	280	280	204	216	236	244
142	V	AC/S/12/2		H. brasiliensis	Brazil	Acre	Sena-Madureira	Combi (CIRAD)	193	215	191	259	201	205	205	211	134	134	284	314	261	275	279	279	108	114	159	159	280	280	214	216	218	230
143	L	AC/S/12/232		H. brasiliensis	Brazil	Acre	Sena-Madureira	Pindorama (IAC)	212	218	191	259	214	214	220	226	134	140	306	306	267	267	273	283	108	122	159	161	280	280	204	215	236	242
144	L	AC/S/12/234		H. brasiliensis	Brazil	Acre	Sena-Madureira	Pindorama (IAC)	193	212	191	191	203	205	211	211	136	154	314	318	277	301	272	273	116	122	161	161	280	282	214	222	218	236
145	V	AC/S/12/24		H. brasiliensis	Brazil	Acre	Sena-Madureira	Combi (CIRAD)	-1	-1	191	191	201	201	205	205	134	136	-1	-1	253	255	-1	-1	124	132	161	161	280	280	225	231	218	242
146	V	AC/S/12/26		H. brasiliensis	Brazil	Acre	Sena-Madureira	Combi (CIRAD)	193	193	191	191	197	199	211	226	136	160	308	318	257	275	273	279	118	122	159	161	280	280	216	226	230	230
147	L	AC/S/12/34		H. brasiliensis	Brazil	Acre	Sena-Madureira	Pindorama (IAC)	193	212	191	241	197	205	205	211	132	132	314	316	261	277	282	288	118	122	159	159	280	280	216	225	236	247
148	V	AC/S/12/57		H. brasiliensis	Brazil	Acre	Sena-Madureira	Combi (CIRAD)	195	219	241	269	197	211	211	226	136	136	306	308	275	298	271	271	122	132	161	161	280	282	212	212	218	236
149	V	AC/S/12/63		H. brasiliensis	Brazil	Acre	Sena-Madureira	Combi (CIRAD)	193	195	191	191	205	205	211	224	140	160	318	318	261	265	279	281	-1	-1	159	161	280	282	214	216	236	236
150	V	AC/S/12/65		H. brasiliensis	Brazil	Acre	Sena-Madureira	Combi (CIRAD)	195	199	191	241	205	205	211	211	162	162	306	308	253	265	271	281	120	120	159	161	280	280	214	216	218	218
151	V	AC/S/12/69		H. brasiliensis	Brazil	Acre	Sena-Madureira	Combi (CIRAD)	193	211	241	241	205	205	209	224	136	144	310	314	251	253	277	277	120	122	161	167	280	280	194	194	218	236
152	V	AC/S/12/79		H. brasiliensis	Brazil	Acre	Sena-Madureira	Combi (CIRAD)	195	213	191	241	199	205	205	211	130	136	284	318	265	290	273	277	122	124	159	161	280	280	194	214	218	248
153	V	AC/S/12/86		H. brasiliensis	Brazil	Acre	Sena-Madureira	Combi (CIRAD)	193	203	253	253	199	201	207	211	130	136	308	312	257	300	277	293	108	128	159	159	280	282	216	216	218	248
154	V	AC/S/12/94		H. brasiliensis	Brazil	Acre	Sena-Madureira	Combi (CIRAD)	207	209	191	191	201	201	211	226	140	160	308	308	263	263	279	279	118	120	161	161	280	280	204	204	218	218
155	V	AC/S/12/98		H. brasiliensis	Brazil	Acre	Sena-Madureira	Combi (CIRAD)	193	193	191	259	205	205	211	226	126	160	284	306	265	285	273	279	122	130	161	161	280	280	216	216	218	218
156	L	AC/S/13/4		H. brasiliensis	Brazil	Acre	Sena-Madureira	Michelin	197	211	243	249	197	199	204	206	-1	-1	318	320	269	269	274	277	120	130	163	165	280	280	204	219	230	244
157	V	AC/S/13/4		H. brasiliensis	Brazil	Acre	Sena-Madureira	Combi (CIRAD)	197	211	243	249	197	199	204	206	-1	-1	318	320	269	269	275	277	120	130	163	165	280	280	204	220	230	244
158	L	AC/S/13/474		H. brasiliensis	Brazil	Acre	Sena-Madureira	Pindorama (IAC)	195	195	191	239	189	189	205	205	126	126	308	312	-1	-1	275	285	118	118	165	165	280	280	204	224	238	240
159	V	AC/S/13/6		H. brasiliensis	Brazil	Acre	Sena-Madureira	Combi (CIRAD)	193	213	191	263	199	215	205	211	160	160	284	318	275	298	275	283	112	122	161	167	280	292	222	230	-1	-1
160	L	AC/S/81/16		H. brasiliensis	Brazil	Acre	Sena-Madureira	Michelin	195	195	241	241	193	205	205	205	126	132	318	318	261	285	272	283	122	132	159	161	280	280	204	225	218	250
161	V	AC/S/8/116		H. brasiliensis	Brazil	Acre	Sena-Madureira	Combi (CIRAD)	195	195	191	241	193	205	205	205	126	132	318	318	261	285	271	283	122	132	159	161	280	280	204	225	218	250
162	V	AC/S/8/126		H. brasiliensis	Brazil	Acre	Sena-Madureira	Combi (CIRAD)	193	203	261	263	205	211	205	211	134	142	-1	-1	293	293	271	279	114	132	165	167	280	292	216	221	246	248
163	V	AC/S/8/127		H. brasiliensis	Brazil	Acre	Sena-Madureira	Combi (CIRAD)	193	195	241	269	199	205	205	205	130	132	318	318	253	261	283	283	124	124	159	161	280	280	204	204	218	246
164	L	AC/S/81/68		H. brasiliensis	Brazil	Acre	Sena-Madureira	Pindorama (IAC)	195	195	191	245	189	189	205	205	126	126	312	312	269	269	285	285	118	128	161	161	280	280	224	224	240	245
165	V	AC/S/8/40		H. brasiliensis	Brazil	Acre	Sena-Madureira	Combi (CIRAD)	203	203	257	257	197	199	204	211	132	132	318	318	258	265	277	283	104	120	151	167	280	280	204	222	234	244
166	V	AC/S/8/48		H. brasiliensis	Brazil	Acre	Sena-Madureira	Combi (CIRAD)	199	215	191	241	201	205	205	228	134	140	310	314	258	272	279	279	124	124	161	165	280	292	212	222	236	240
167	V	AC/S/8/5		H. brasiliensis	Brazil	Acre	Sena-Madureira	Combi (CIRAD)	195	217	191	191	205	205	205	211	160	160	310	318	265	293	277	277	114	136	161	167	280	280	204	216	218	244
168	V	AC/S/8/59		H. brasiliensis	Brazil	Acre	Sena-Madureira	Combi (CIRAD)	193	193	191	269	197	205	-1	-1	132	136	308	310	257	279	271	279	114	124	159	161	280	280	194	216	218	246
169	V	AC/S/8/62		H. brasiliensis	Brazil	Acre	Sena-Madureira	Combi (CIRAD)	213	215	191	241	199	201	205	205	130	136	314	318	253	258	279	279	124	124	159	165	280	292	205	212	236	240
170	V	AC/S/8/87		H. brasiliensis	Brazil	Acre	Sena-Madureira	Combi (CIRAD)	195	195	191	241	205	205	205	207	156	156	318	318	-1	-1	271	271	122	134	161	161	280	280	212	233	218	218
171	V	AC/S/9/12		H. brasiliensis	Brazil	Acre	Sena-Madureira	Combi (CIRAD)	197	200	243	243	197	199	206	206	134	138	318	320	267	285	277	277	122	122	165	165	280	280	204	217	230	238
172	L	AC/S/91/6		H. brasiliensis	Brazil	Acre	Sena-Madureira	Michelin	199	199	243	247	197	197	204	206	138	138	320	320	267	269	267	277	120	120	163	165	280	280	214	217	238	244
173	V	AC/S/9/16		H. brasiliensis	Brazil	Acre	Sena-Madureira	Combi (CIRAD)	199	199	243	247	197	197	204	206	138	138	320	320	267	269	267	277	120	120	163	165	280	280	214	217	238	244
174	V	AC/T/1/19		H. brasiliensis	Brazil	Acre	Tarauaca	Combi (CIRAD)	195	209	191	247	205	205	205	222	138	162	306	312	267	269	271	281	134	134	159	159	280	280	219	221	250	252
175	V	AC/T/1/48		H. brasiliensis	Brazil	Acre	Tarauaca	Combi (CIRAD)	195	203	241	243	199	209	-1	-1	132	138	306	306	267	267	281	283	118	122	159	159	280	280	216	216	-1	-1
176	V	AC/T/2/5		H. brasiliensis	Brazil	Acre	Tarauaca	Combi (CIRAD)	195	209	249	255	195	199	205	212	138	138	312	312	253	255	273	289	126	136	159	159	280	280	194	194	230	230
177	V	AC/T/3/3		H. brasiliensis	Brazil	Acre	Tarauaca	Combi (CIRAD)	195	203	191	247	193	193	207	207	134	134	306	306	258	277	269	269	122	132	159	159	280	280	215	220	250	250
178	V	AC/T/3/6		H. brasiliensis	Brazil	Acre	Tarauaca	Combi (CIRAD)	195	201	241	257	195	195	205	205	136	136	304	304	258	269	277	291	122	134	159	159	280	280	216	216	248	250
179	V	AC/T/3/7		H. brasiliensis	Brazil	Acre	Tarauaca	Combi (CIRAD)	195	195	227	247	201	201	-1	-1	140	162	304	306	281	283	273	277	120	138	159	159	280	280	216	216	234	252
180	V	AC/T/4/18		H. brasiliensis	Brazil	Acre	Tarauaca	Combi (CIRAD)	195	199	241	245	199	203	205	205	138	162	284	310	259	304	281	299	132	134	159	165	280	280	214	231	218	218
181	V	AC/X/20/13		H. brasiliensis	Brazil	Acre	Xapuri	Combi (CIRAD)	195	207	191	261	201	203	205	211	126	136	306	308	258	261	279	279	120	126	161	161	280	280	220	229	218	218
182	V	AC/X/20/14		H. brasiliensis	Brazil	Acre	Xapuri	Combi (CIRAD)	195	195	253	253	201	205	205	220	130	154	284	284	265	269	271	279	116	124	161	167	280	292	213	225	218	254
183	V	AC/X/20/16		H. brasiliensis	Brazil	Acre	Xapuri	Combi (CIRAD)	201	211	191	191	213	215	218	226	140	160	284	304	277	277	273	277	114	122	151	161	280	280	214	216	218	240
184	L	AC/X/20/35		H. brasiliensis	Brazil	Acre	Xapuri	Michelin	199	199	191	243	197	199	206	206	138	138	318	320	267	269	277	277	118	120	165	165	280	280	214	219	238	244
185	V	AC/X/20/35		H. brasiliensis	Brazil	Acre	Xapuri	Combi (CIRAD)	197	200	191	251	197	201	211	212	-1	-1	318	328	271	275	277	277	122	122	165	165	280	280	215	219	238	242
186	V	AC/X/21/11		H. brasiliensis	Brazil	Acre	Xapuri	Combi (CIRAD)	193	207	191	241	197	201	207	211	130	140	318	324	258	258	275	277	120	136	159	159	280	280	225	229	232	232
187	L	AC/Y/21/615		H. brasiliensis	Brazil	Acre	Xapuri ?	Pindorama (IAC)	212	216	191	239	205	205	197	211	132	134	308	312	281	281	273	279	128	128	159	161	280	280	204	222	242	242
188	L	AM95-01		H. pauciflora	Brazil	Amazonas	São-Gabriel	Planaltina (EMBRAPA)	195	195	243	249	203	207	205	207	126	134	306	322	281	297	275	282	120	122	159	159	291	291	204	230	218	242
189	L	AM95-02		H. pauciflora	Brazil	Amazonas	São-Gabriel	Planaltina (EMBRAPA)	195	195	191	191	197	203	205	205	126	138	306	318	263	263	283	290	122	132	163	163	280	291	204	204	230	249
190	L	AM95-03		H. pauciflora	Brazil	Amazonas	São-Gabriel	Planaltina (EMBRAPA)	193	212	191	191	201	207	205	208	123	123	318	318	258	258	272	290	116	130	159	159	291	291	215	215	246	246
191	L	AM95-04		H. pauciflora	Brazil	Amazonas	São-Gabriel	Planaltina (EMBRAPA)	199	207	191	243	197	201	223	226	132	134	314	314	238	265	263	270	134	134	159	165	291	291	221	221	249	252
192	L	AM95-05		H. brasiliensis	Brazil	Amazonas	Tabatinga	Planaltina (EMBRAPA)	199	199	191	241	203	203	207	209	134	134	-1	-1	238	275	277	288	110	120	159	159	280	280	220	220	-1	-1
193	L	AM95-06		H. brasiliensis	Brazil	Amazonas	Tabatinga	Planaltina (EMBRAPA)	195	199	191	241	205	217	207	209	134	138	-1	-1	238	256	270	288	120	122	159	159	280	280	194	215	244	244
194	L	AM95-07		H. brasiliensis	Brazil	Amazonas	Tabatinga	Planaltina (EMBRAPA)	193	197	191	249	197	213	206	208	130	138	306	318	251	259	277	277	112	112	161	165	280	280	204	229	239	244
195	L	AM95-08		H. brasiliensis	Brazil	Amazonas	Tabatinga	Planaltina (EMBRAPA)	199	199	191	241	201	201	209	209	134	136	314	316	238	259	270	279	120	122	159	159	280	280	216	216	244	244
196	L	AM95-09		H. benthamiana	Brazil	Amazonas	São-Paulo	Planaltina (EMBRAPA)	195	195	241	241	203	203	207	207	132	140	312	312	259	263	285	291	118	120	159	159	280	280	216	218	242	242
197	L	AM95-10		H. benthamiana	Brazil	Amazonas	São-Paulo	Planaltina (EMBRAPA)	195	201	191	245	199	201	-1	-1	136	136	314	314	256	256	282	285	120	128	151	159	280	282	194	218	242	244
198	L	AM95-100		H. brasiliensis	Brazil	Amazonas	Manicoré	Planaltina (EMBRAPA)	195	199	241	245	203	207	215	226	134	134	304	314	258	275	275	291	116	116	151	151	291	291	204	221	238	253
199	L	AM95-102		H. brasiliensis	Brazil	Amazonas	Manicoré	Planaltina (EMBRAPA)	195	229	243	247	197	197	206	226	126	142	306	318	265	269	270	277	122	134	159	165	280	280	221	221	238	249
200	L	AM95-103		H. brasiliensis	Brazil	Amazonas	Manicoré	Planaltina (EMBRAPA)	199	212	243	247	197	205	215	219	128	134	306	314	258	281	270	270	122	134	159	159	280	293	204	221	238	254
201	L	AM95-104		H. brasiliensis	Brazil	Amazonas	Manicoré	Planaltina (EMBRAPA)	195	218	191	249	199	205	207	209	134	142	306	314	253	267	270	272	124	126	159	159	280	291	204	215	228	234
202	L	AM95-105		H. brasiliensis	Brazil	Amazonas	Manicoré	Planaltina (EMBRAPA)	201	212	249	255	207	213	215	215	134	154	312	324	258	283	257	270	120	128	167	167	291	291	194	222	232	234
203	L	AM95-106		H. brasiliensis	Brazil	Amazonas	Manicoré	Planaltina (EMBRAPA)	203	212	237	249	213	227	210	223	128	140	324	324	269	275	275	282	124	124	159	167	280	291	221	221	230	234
204	L	AM95-107		H. brasiliensis	Brazil	Amazonas	Manicoré	Planaltina (EMBRAPA)	195	195	249	249	197	207	205	226	123	134	306	318	258	281	283	290	128	138	151	151	280	291	221	221	230	244
205	L	AM95-108		H. brasiliensis	Brazil	Amazonas	Manicoré	Planaltina (EMBRAPA)	195	215	241	245	191	197	216	226	134	134	306	318	265	273	270	277	116	126	159	165	291	291	218	221	234	238
206	L	AM95-109		H. brasiliensis	Brazil	Amazonas	Manicoré	Planaltina (EMBRAPA)	206	206	191	191	197	199	205	210	123	123	314	336	258	275	263	269	132	132	159	161	280	280	215	220	234	238
207	L	AM95-11		H. benthamiana	Brazil	Amazonas	São-Paulo	Planaltina (EMBRAPA)	195	195	191	241	199	205	209	211	136	136	306	306	259	269	272	275	116	116	159	165	280	280	194	194	249	250
208	L	AM95-110		H. brasiliensis	Brazil	Amazonas	Manicoré	Planaltina (EMBRAPA)	195	201	191	243	-1	-1	205	226	142	148	314	314	265	275	270	272	116	124	159	163	280	291	221	221	236	238
209	L	AM95-111		H. brasiliensis	Brazil	Amazonas	Manicoré	Planaltina (EMBRAPA)	195	207	237	241	197	207	205	226	126	150	306	316	259	265	273	282	126	134	151	163	280	291	215	215	218	235
210	L	AM95-112		H. brasiliensis	Brazil	Amazonas	Manicoré	Planaltina (EMBRAPA)	195	195	243	259	203	207	205	226	132	138	306	306	258	281	263	290	134	138	163	165	280	280	204	216	234	249
211	L	AM95-113		H. brasiliensis	Brazil	Amazonas	Manicoré	Planaltina (EMBRAPA)	195	201	191	245	201	207	219	233	136	140	306	306	263	263	271	282	130	132	161	161	280	291	221	221	230	232
212	L	AM95-114		H. brasiliensis	Brazil	Amazonas	Manicoré	Planaltina (EMBRAPA)	195	216	265	267	197	205	216	226	148	152	312	312	267	271	272	282	116	136	167	167	291	291	215	215	234	238
213	L	AM95-115		H. brasiliensis	Brazil	Amazonas	Manicoré	Planaltina (EMBRAPA)	195	195	237	237	197	207	209	226	134	142	306	318	256	269	270	303	124	128	151	159	280	291	204	229	230	237
214	L	AM95-116		H. brasiliensis	Brazil	Amazonas	Manicoré	Planaltina (EMBRAPA)	195	203	245	245	203	213	210	215	142	152	306	306	258	258	266	270	116	126	159	167	280	291	221	221	232	249
215	L	AM95-117		H. brasiliensis	Brazil	Amazonas	Manicoré	Planaltina (EMBRAPA)	195	221	191	255	205	213	207	223	134	134	312	320	258	275	263	283	128	132	159	163	280	280	214	215	230	249
216	L	AM95-118		H. brasiliensis	Brazil	Amazonas	Manicoré	Planaltina (EMBRAPA)	195	201	191	269	205	207	205	205	128	134	304	322	267	281	268	268	122	128	159	161	280	291	221	221	240	250
217	L	AM95-119		H. brasiliensis	Brazil	Amazonas	Manicoré	Planaltina (EMBRAPA)	201	201	191	255	195	205	216	216	134	134	312	326	265	267	272	272	126	136	163	167	291	291	204	204	234	238
218	L	AM95-12		H. benthamiana	Brazil	Amazonas	São-Paulo	Planaltina (EMBRAPA)	195	195	241	255	205	207	204	204	134	136	284	284	258	258	240	285	109	126	159	159	280	285	204	213	212	240
219	L	AM95-120		H. brasiliensis	Brazil	Amazonas	Manicoré	Planaltina (EMBRAPA)	201	220	191	243	199	218	208	210	134	134	306	312	269	295	257	293	116	116	165	167	280	291	212	212	-1	-1
220	L	AM95-121		H. brasiliensis	Brazil	Amazonas	Manicoré	Planaltina (EMBRAPA)	195	201	237	263	197	205	208	233	126	136	308	324	261	297	279	282	120	134	161	161	280	280	204	214	232	236
221	L	AM95-123		H. brasiliensis	Brazil	Amazonas	Manicoré	Planaltina (EMBRAPA)	193	195	191	191	203	227	207	209	130	130	308	308	253	275	273	282	136	138	159	165	280	291	215	215	228	246
222	L	AM95-124		H. brasiliensis	Brazil	Amazonas	Manicoré	Planaltina (EMBRAPA)	199	199	245	249	197	197	219	226	134	157	306	306	265	281	270	285	116	124	151	165	280	280	221	229	238	251
223	L	AM95-126		H. brasiliensis	Brazil	Amazonas	Manicoré	Planaltina (EMBRAPA)	195	195	243	253	191	205	204	205	134	134	306	320	269	276	274	279	130	130	157	165	280	280	208	217	230	249
224	L	AM95-127		H. brasiliensis	Brazil	Amazonas	Manicoré	Planaltina (EMBRAPA)	195	207	191	245	199	206	209	225	126	140	304	310	-1	-1	275	277	128	131	161	165	280	291	212	212	230	249
225	L	AM95-128		H. brasiliensis	Brazil	Amazonas	Manicoré	Planaltina (EMBRAPA)	195	207	245	253	197	207	206	225	140	140	310	320	271	281	277	277	142	142	157	161	280	280	204	214	228	236
226	L	AM95-129		H. brasiliensis	Brazil	Amazonas	Manicoré	Planaltina (EMBRAPA)	199	217	249	253	197	203	204	206	138	138	318	320	251	271	277	277	122	124	165	167	280	280	217	217	238	242
227	L	AM95-13		H. benthamiana	Brazil	Amazonas	São-Paulo	Planaltina (EMBRAPA)	195	201	241	241	201	201	205	209	136	136	314	326	257	273	282	291	122	126	159	159	280	280	214	218	230	242
228	L	AM95-130		H. brasiliensis	Brazil	Amazonas	Manicoré	Planaltina (EMBRAPA)	199	215	191	249	207	213	210	219	126	144	306	312	273	281	268	285	116	132	159	161	280	280	226	226	230	236
229	L	AM95-131		H. brasiliensis	Brazil	Amazonas	Manicoré	Planaltina (EMBRAPA)	195	195	243	243	197	207	207	210	134	138	306	314	281	281	283	288	124	138	163	165	280	291	218	221	218	218
230	L	AM95-132		H. brasiliensis	Brazil	Amazonas	Manicoré	Planaltina (EMBRAPA)	195	195	191	241	201	205	207	209	138	138	314	314	259	283	277	291	118	124	159	161	280	280	216	216	238	242
231	L	AM95-133		H. brasiliensis	Brazil	Amazonas	Manicoré	Planaltina (EMBRAPA)	201	207	191	191	197	197	233	233	144	144	308	318	281	287	266	272	122	130	151	159	280	280	215	230	218	240
232	L	AM95-134		H. brasiliensis	Brazil	Amazonas	Manicoré	Planaltina (EMBRAPA)	195	195	191	267	205	206	205	211	126	126	306	318	283	285	265	275	126	128	171	171	280	291	204	204	234	249
233	L	AM95-135		H. brasiliensis	Brazil	Amazonas	Manicoré	Planaltina (EMBRAPA)	195	209	191	191	199	213	205	211	134	136	306	306	258	258	275	277	112	128	159	159	280	280	214	238	-1	-1
234	L	AM95-136		H. brasiliensis	Brazil	Amazonas	Manicoré	Planaltina (EMBRAPA)	199	199	243	243	197	199	204	210	138	138	318	320	251	271	275	275	122	122	165	165	280	280	215	219	228	244
235	L	AM95-137		H. brasiliensis	Brazil	Amazonas	Manicoré	Planaltina (EMBRAPA)	195	195	249	249	197	199	210	226	134	138	308	314	275	281	283	290	118	122	161	161	280	280	214	230	230	249
236	L	AM95-138		H. brasiliensis	Brazil	Amazonas	Manicoré	Planaltina (EMBRAPA)	-1	-1	191	243	197	205	206	208	134	138	320	320	269	272	270	270	128	128	157	165	280	280	214	215	228	252
237	L	AM95-139		H. brasiliensis	Brazil	Amazonas	Manicoré	Planaltina (EMBRAPA)	195	195	243	249	197	209	207	209	138	152	306	306	263	281	282	283	122	126	163	165	280	280	204	204	218	240
238	L	AM95-14		H. benthamiana	Brazil	Amazonas	São-Paulo	Planaltina (EMBRAPA)	195	195	191	245	203	205	205	205	134	136	318	322	267	269	277	297	128	134	161	163	280	280	215	215	244	259
239	L	AM95-140		H. brasiliensis	Brazil	Amazonas	Manicoré	Planaltina (EMBRAPA)	193	195	191	191	201	205	205	208	136	140	284	318	269	273	273	275	120	128	159	163	280	291	215	215	244	249
240	L	AM95-141		H. brasiliensis	Brazil	Amazonas	Manicoré	Planaltina (EMBRAPA)	197	211	247	249	191	207	204	210	-1	-1	320	324	256	269	277	277	120	128	161	163	280	280	214	214	230	238
241	L	AM95-142		H. brasiliensis	Brazil	Amazonas	Manicoré	Planaltina (EMBRAPA)	195	195	249	267	207	227	205	226	142	154	312	312	258	273	272	272	116	116	159	165	280	291	221	221	234	250
242	L	AM95-143		H. brasiliensis	Brazil	Amazonas	Manicoré	Planaltina (EMBRAPA)	197	197	243	249	199	199	205	215	128	138	312	312	258	281	272	272	116	126	159	159	280	291	204	221	242	244
243	L	AM95-144		H. brasiliensis	Brazil	Amazonas	Manicoré	Planaltina (EMBRAPA)	195	195	191	191	197	218	205	205	146	146	304	320	253	275	263	279	126	126	159	159	280	293	204	212	218	238
244	L	AM95-145		H. brasiliensis	Brazil	Amazonas	Manicoré	Planaltina (EMBRAPA)	195	218	249	249	201	205	205	220	130	134	306	318	257	287	266	282	126	126	159	161	280	291	204	215	250	250
245	L	AM95-146		H. brasiliensis	Brazil	Amazonas	Manicoré	Planaltina (EMBRAPA)	195	195	249	249	197	218	205	228	136	136	314	318	275	275	268	270	126	126	161	163	291	291	216	221	237	242
246	L	AM95-147		H. brasiliensis	Brazil	Amazonas	Manicoré	Planaltina (EMBRAPA)	195	199	191	245	207	221	208	211	136	140	306	312	271	275	273	275	126	134	163	163	280	291	212	215	234	237
247	L	AM95-148		H. brasiliensis	Brazil	Amazonas	Manicoré	Planaltina (EMBRAPA)	195	207	232	241	199	207	204	206	136	138	284	314	-1	-1	263	275	116	126	151	159	280	291	214	214	244	244
248	L	AM95-149		H. brasiliensis	Brazil	Amazonas	Manicoré	Planaltina (EMBRAPA)	199	199	243	243	197	197	208	208	138	146	320	320	251	251	274	279	124	124	165	165	280	280	219	219	238	242
249	L	AM95-15		H. benthamiana	Brazil	Amazonas	São-Paulo	Planaltina (EMBRAPA)	195	207	191	227	201	207	194	205	128	134	324	350	267	270	288	288	110	110	151	155	280	299	220	220	244	244
250	L	AM95-151		H. brasiliensis	Brazil	Amazonas	Manicoré	Planaltina (EMBRAPA)	195	220	191	191	207	207	205	208	134	154	306	316	253	276	263	303	136	138	151	161	280	291	214	214	238	244
251	L	AM95-152		H. brasiliensis	Brazil	Amazonas	Manicoré	Planaltina (EMBRAPA)	195	195	241	245	199	199	209	227	134	134	306	306	256	257	270	290	118	120	159	171	280	280	214	216	238	242
252	L	AM95-153		H. brasiliensis	Brazil	Amazonas	Manicoré	Planaltina (EMBRAPA)	195	197	243	251	197	197	215	215	136	136	306	312	283	283	266	285	130	130	161	165	280	291	204	221	236	242
253	L	AM95-154		H. brasiliensis	Brazil	Amazonas	Manicoré	Planaltina (EMBRAPA)	195	209	191	191	207	214	205	205	126	134	312	320	259	271	290	291	126	134	165	165	280	291	204	215	238	240
254	L	AM95-155		H. brasiliensis	Brazil	Amazonas	Manicoré	Planaltina (EMBRAPA)	209	215	191	249	197	207	205	209	123	123	304	320	285	289	283	285	116	128	167	167	291	291	215	215	234	238
255	L	AM95-156		H. brasiliensis	Brazil	Amazonas	Manicoré	Planaltina (EMBRAPA)	195	201	191	249	197	199	205	205	123	126	306	318	271	275	270	303	124	134	163	167	280	280	215	229	218	236
256	L	AM95-157		H. brasiliensis	Brazil	Amazonas	Manicoré	Planaltina (EMBRAPA)	195	201	243	247	205	213	217	217	136	154	312	320	253	265	263	279	116	132	159	167	280	291	214	214	232	232
257	L	AM95-158		H. brasiliensis	Brazil	Amazonas	Manicoré	Planaltina (EMBRAPA)	193	195	245	267	201	213	209	210	136	142	306	308	248	281	277	291	126	134	161	165	291	291	215	215	232	236
258	L	AM95-159		H. brasiliensis	Brazil	Amazonas	Manicoré	Planaltina (EMBRAPA)	195	217	191	245	209	209	207	211	154	154	306	308	273	275	271	283	122	124	159	167	280	300	204	212	237	237
259	L	AM95-160		H. brasiliensis	Brazil	Amazonas	Manicoré	Planaltina (EMBRAPA)	193	195	191	191	205	213	205	213	126	140	306	306	251	253	282	282	122	126	151	165	291	291	204	204	235	240
260	L	AM95-161		H. brasiliensis	Brazil	Amazonas	Manicoré	Planaltina (EMBRAPA)	199	212	191	249	197	214	207	210	134	144	308	312	269	281	263	285	126	126	151	159	291	291	218	230	218	230
261	L	AM95-162		H. brasiliensis	Brazil	Amazonas	Manicoré	Planaltina (EMBRAPA)	201	203	245	245	213	214	210	210	134	144	308	308	273	281	268	272	122	128	151	165	291	291	204	230	218	249
262	L	AM95-163		H. brasiliensis	Brazil	Amazonas	Manicoré	Planaltina (EMBRAPA)	193	199	251	251	197	217	210	213	126	140	314	320	271	281	272	272	122	126	151	167	280	289	204	215	218	246
263	L	AM95-164		H. brasiliensis	Brazil	Amazonas	Manicoré	Planaltina (EMBRAPA)	195	195	255	255	195	203	209	209	126	154	312	320	275	275	263	263	118	126	161	167	280	291	204	225	238	249
264	L	AM95-165		H. brasiliensis	Brazil	Amazonas	Manicoré	Planaltina (EMBRAPA)	193	220	191	191	203	209	205	208	132	132	308	312	261	271	270	271	126	144	163	165	291	291	204	212	232	235
265	L	AM95-166		H. brasiliensis	Brazil	Amazonas	Manicoré	Planaltina (EMBRAPA)	195	195	191	251	201	207	205	218	126	126	318	320	277	285	272	283	134	134	151	167	280	280	215	215	238	251
266	L	AM95-167		H. brasiliensis	Brazil	Amazonas	Manicoré	Planaltina (EMBRAPA)	201	201	243	249	197	197	210	227	146	152	322	324	253	258	277	282	122	122	159	161	280	280	216	216	232	238
267	L	AM95-168		H. brasiliensis	Brazil	Amazonas	Manicoré	Planaltina (EMBRAPA)	193	201	241	245	195	197	205	219	123	128	314	314	258	261	275	283	116	128	159	161	280	291	216	216	230	237
268	L	AM95-169		H. brasiliensis	Brazil	Amazonas	Manicoré	Planaltina (EMBRAPA)	207	215	191	249	197	213	205	205	132	134	312	320	253	265	263	270	120	126	163	167	291	291	215	215	-1	-1
269	L	AM95-17		H. brasiliensis	Brazil	Amazonas	São-Paulo	Planaltina (EMBRAPA)	195	211	243	243	199	199	205	206	134	138	318	320	251	291	273	275	112	130	159	165	280	280	208	215	228	232
270	L	AM95-170		H. brasiliensis	Brazil	Amazonas	Manicoré	Planaltina (EMBRAPA)	195	195	191	243	197	197	207	215	134	138	312	314	253	253	272	282	116	134	159	163	280	291	202	204	232	242
271	L	AM95-171		H. brasiliensis	Brazil	Amazonas	Manicoré	Planaltina (EMBRAPA)	195	201	243	249	207	213	205	205	126	144	306	306	258	281	263	283	122	128	151	151	291	291	204	226	230	244
272	L	AM95-172		H. brasiliensis	Brazil	Amazonas	Manicoré	Planaltina (EMBRAPA)	195	197	245	245	-1	-1	205	215	138	138	316	316	263	263	269	285	116	118	159	161	280	293	204	215	236	242
273	L	AM95-173		H. brasiliensis	Brazil	Amazonas	Manicoré	Planaltina (EMBRAPA)	204	207	191	191	203	209	205	208	132	138	316	318	287	295	266	266	126	126	165	169	291	291	204	229	230	237
274	L	AM95-174		H. brasiliensis	Brazil	Amazonas	Manicoré	Planaltina (EMBRAPA)	195	195	191	191	197	209	207	208	123	138	312	318	253	253	265	272	126	126	151	167	291	291	214	214	234	246
275	L	AM95-175		H. brasiliensis	Brazil	Amazonas	Manicoré	Planaltina (EMBRAPA)	195	195	191	241	199	201	205	206	134	134	314	316	256	267	277	295	120	126	159	165	280	282	214	216	244	244
276	L	AM95-176		H. brasiliensis	Brazil	Amazonas	Manicoré	Planaltina (EMBRAPA)	203	207	265	271	205	213	220	220	138	138	318	318	258	273	275	285	118	126	159	167	291	291	222	222	238	246
277	L	AM95-177		H. brasiliensis	Brazil	Amazonas	Manicoré	Planaltina (EMBRAPA)	195	195	191	191	-1	-1	205	205	126	126	312	312	277	287	277	277	130	134	151	161	280	291	215	221	236	249
278	L	AM95-178		H. brasiliensis	Brazil	Amazonas	Manicoré	Planaltina (EMBRAPA)	195	212	191	191	197	218	207	215	140	142	306	306	258	291	273	275	120	136	169	169	291	291	204	233	236	236
279	L	AM95-179		H. brasiliensis	Brazil	Amazonas	Manicoré	Planaltina (EMBRAPA)	195	195	241	241	199	201	209	209	134	138	326	326	285	303	283	297	120	124	159	159	280	280	220	220	240	242
280	L	AM95-18		H. brasiliensis	Brazil	Amazonas	São-Paulo	Planaltina (EMBRAPA)	195	195	239	241	203	203	209	209	134	134	316	316	259	259	275	293	124	126	159	159	280	280	214	214	244	249
281	L	AM95-180		H. brasiliensis	Brazil	Amazonas	Manicoré	Planaltina (EMBRAPA)	195	199	191	191	201	227	205	207	157	159	306	306	251	251	282	290	116	122	159	165	280	280	194	218	236	236
282	L	AM95-181		H. brasiliensis	Brazil	Amazonas	Manicoré	Planaltina (EMBRAPA)	195	199	241	241	199	199	205	205	134	136	306	350	267	275	272	291	120	128	159	171	280	284	214	214	236	236
283	L	AM95-182		H. brasiliensis	Brazil	Amazonas	Manicoré	Planaltina (EMBRAPA)	195	211	241	247	199	201	206	209	136	136	312	314	238	238	272	277	120	134	159	159	284	284	216	216	242	251
284	L	AM95-183		H. brasiliensis	Brazil	Amazonas	Manicoré	Planaltina (EMBRAPA)	195	195	241	241	201	201	207	207	136	136	314	314	259	289	272	283	120	126	159	165	280	280	214	214	242	242
285	L	AM95-184		H. brasiliensis	Brazil	Amazonas	Manicoré	Planaltina (EMBRAPA)	195	216	251	251	197	207	205	210	132	140	304	304	253	257	285	285	126	134	157	165	280	291	214	214	238	240
286	L	AM95-185		H. brasiliensis	Brazil	Amazonas	Manicoré	Planaltina (EMBRAPA)	195	195	191	191	203	214	226	228	134	134	306	308	267	267	270	285	126	126	151	159	280	280	204	215	242	242
287	L	AM95-186		H. brasiliensis	Brazil	Amazonas	Manicoré	Planaltina (EMBRAPA)	195	195	191	241	199	209	209	209	128	136	314	320	259	259	283	283	122	126	159	171	280	280	214	214	238	244
288	L	AM95-187		H. brasiliensis	Brazil	Amazonas	Manicoré	Planaltina (EMBRAPA)	195	206	191	191	199	201	209	209	136	136	308	316	238	256	263	288	120	126	159	165	280	282	214	214	244	246
289	L	AM95-188		H. brasiliensis	Brazil	Amazonas	Manicoré	Planaltina (EMBRAPA)	195	199	191	245	201	201	207	211	136	136	312	326	238	238	285	295	120	122	159	165	280	280	218	218	242	249
290	L	AM95-189		H. brasiliensis	Brazil	Amazonas	Manicoré	Planaltina (EMBRAPA)	195	195	191	241	199	201	209	209	134	136	326	326	259	265	283	288	120	122	165	171	280	280	218	218	242	242
291	L	AM95-19		H. brasiliensis	Brazil	Amazonas	São-Paulo	Planaltina (EMBRAPA)	193	195	191	241	203	203	205	209	128	128	312	314	256	287	279	279	120	122	159	159	280	280	214	216	236	244
292	L	AM95-190		H. brasiliensis	Brazil	Amazonas	Manicoré	Planaltina (EMBRAPA)	199	201	191	241	199	201	211	217	134	134	314	326	257	281	282	295	118	126	159	167	280	280	214	214	244	249
293	L	AM95-191		H. brasiliensis	Brazil	Amazonas	Manicoré	Planaltina (EMBRAPA)	195	195	191	241	201	201	209	209	136	136	314	314	259	275	282	285	122	134	159	159	280	280	214	214	238	242
294	L	AM95-192		H. brasiliensis	Brazil	Amazonas	Manicoré	Planaltina (EMBRAPA)	195	195	191	191	199	201	209	211	134	136	326	326	267	269	288	291	122	124	159	171	280	280	218	241	218	242
295	L	AM95-193		H. brasiliensis	Brazil	Amazonas	Manicoré	Planaltina (EMBRAPA)	195	195	191	241	199	199	209	211	134	138	306	306	267	279	270	272	118	120	159	167	280	280	214	216	242	242
296	L	AM95-194		H. brasiliensis	Brazil	Amazonas	Manicoré	Planaltina (EMBRAPA)	195	221	191	249	199	205	205	233	128	128	304	314	253	257	275	275	110	126	159	165	291	291	215	217	230	237
297	L	AM95-195		H. brasiliensis	Brazil	Amazonas	Manicoré	Planaltina (EMBRAPA)	195	195	191	249	-1	-1	218	235	128	148	308	308	253	258	282	282	124	134	159	165	280	280	204	212	246	251
298	L	AM95-196		H. brasiliensis	Brazil	Amazonas	Manicoré	Planaltina (EMBRAPA)	195	214	245	245	205	207	205	205	123	123	318	318	-1	-1	275	275	120	124	163	165	291	291	230	230	218	249
299	L	AM95-197		H. brasiliensis	Brazil	Amazonas	Manicoré	Planaltina (EMBRAPA)	195	220	257	265	201	209	205	205	134	142	306	306	281	281	275	282	126	144	161	161	280	291	204	224	238	251
300	L	AM95-198		H. brasiliensis	Brazil	Amazonas	Manicoré	Planaltina (EMBRAPA)	199	215	191	191	207	213	205	207	134	134	306	314	253	281	263	285	126	128	151	159	289	291	226	226	230	249
301	L	AM95-199		H. brasiliensis	Brazil	Amazonas	Manicoré	Planaltina (EMBRAPA)	193	195	245	255	195	205	207	215	130	130	306	312	248	265	263	273	124	132	159	165	291	291	215	215	232	246
302	L	AM95-20		H. brasiliensis	Brazil	Amazonas	São-Paulo	Planaltina (EMBRAPA)	191	195	227	241	199	213	197	215	134	134	314	314	267	290	272	272	109	122	155	161	284	287	224	224	238	238
303	L	AM95-200		H. brasiliensis	Brazil	Amazonas	Manicoré	Planaltina (EMBRAPA)	195	195	191	241	199	203	206	209	128	128	306	306	271	285	277	277	118	120	151	159	280	280	216	216	236	244
304	L	AM95-201		H. brasiliensis	Brazil	Amazonas	Manicoré	Planaltina (EMBRAPA)	195	195	191	241	199	199	205	209	134	134	316	326	256	295	272	288	126	128	159	165	280	280	194	215	242	244
305	L	AM95-21		H. brasiliensis	Brazil	Amazonas	São-Paulo	Planaltina (EMBRAPA)	195	197	244	244	203	213	208	209	136	136	312	332	257	257	240	288	134	134	165	171	280	298	220	224	246	246
306	L	AM95-212		H. brasiliensis	Brazil	Amazonas	Manicoré	Planaltina (EMBRAPA)	-1	-1	191	241	201	201	-1	-1	134	134	326	328	238	263	272	277	128	138	159	167	280	280	216	216	238	246
307	L	AM95-213		H. brasiliensis	Brazil	Amazonas	Manicoré	Planaltina (EMBRAPA)	195	195	245	247	201	203	209	209	134	134	318	318	263	279	291	291	114	116	151	171	280	280	194	230	238	238
308	L	AM95-214		H. brasiliensis	Brazil	Amazonas	Manicoré	Planaltina (EMBRAPA)	195	199	241	245	199	201	206	206	136	136	312	312	281	289	272	272	116	120	159	159	280	284	216	216	242	244
309	L	AM95-215		H. brasiliensis	Brazil	Amazonas	Manicoré	Planaltina (EMBRAPA)	199	203	241	241	201	205	205	205	117	138	312	312	238	291	263	277	118	128	151	159	280	280	214	214	242	249
310	L	AM95-216		H. brasiliensis	Brazil	Amazonas	Manicoré	Planaltina (EMBRAPA)	195	195	191	241	199	201	209	217	128	128	314	314	238	259	288	288	120	124	159	159	280	280	194	194	242	249
311	L	AM95-217		H. brasiliensis	Brazil	Amazonas	Manicoré	Planaltina (EMBRAPA)	193	195	241	245	201	201	209	211	128	128	312	312	238	269	270	277	128	128	159	165	280	280	218	218	238	238
312	L	AM95-218		H. brasiliensis	Brazil	Amazonas	Manicoré	Planaltina (EMBRAPA)	199	207	191	241	199	201	209	209	136	136	308	326	256	295	295	299	120	124	159	171	280	280	194	223	242	242
313	L	AM95-219		H. brasiliensis	Brazil	Amazonas	Manicoré	Planaltina (EMBRAPA)	195	206	191	241	201	201	207	215	136	161	312	312	256	259	270	279	122	134	159	159	280	280	194	194	244	249
314	L	AM95-22		H. brasiliensis	Brazil	Amazonas	São-Paulo	Planaltina (EMBRAPA)	197	203	227	241	203	205	208	215	136	136	314	342	274	279	240	295	109	134	155	159	280	294	214	225	240	240
315	L	AM95-220		H. brasiliensis	Brazil	Amazonas	B.-Constant	Planaltina (EMBRAPA)	206	206	239	241	203	211	205	207	136	136	314	314	238	265	277	282	128	134	159	171	280	280	214	218	242	251
316	L	AM95-221		H. brasiliensis	Brazil	Amazonas	B.-Constant	Planaltina (EMBRAPA)	193	195	191	241	199	199	209	209	136	136	312	314	259	261	272	285	120	128	151	171	280	280	216	218	242	250
317	L	AM95-223		H. brasiliensis	Brazil	Amazonas	B.-Constant	Planaltina (EMBRAPA)	195	207	191	245	199	199	205	209	128	136	312	312	259	267	272	285	116	120	159	159	280	284	216	216	238	251
318	L	AM95-224		H. brasiliensis	Brazil	Amazonas	B.-Constant	Planaltina (EMBRAPA)	195	195	241	241	199	199	205	209	134	134	312	314	256	261	288	288	120	128	151	171	280	280	218	218	244	250
319	L	AM95-225		H. brasiliensis	Brazil	Amazonas	B.-Constant	Planaltina (EMBRAPA)	195	195	241	241	205	205	209	209	134	140	324	324	257	265	279	282	122	134	159	159	280	284	206	220	242	242
320	L	AM95-226		H. brasiliensis	Brazil	Amazonas	B.-Constant	Planaltina (EMBRAPA)	195	206	191	245	201	203	207	209	-1	-1	312	312	259	261	272	291	118	120	159	171	280	280	218	218	236	250
321	L	AM95-227		H. brasiliensis	Brazil	Amazonas	B.-Constant	Planaltina (EMBRAPA)	195	201	191	241	201	217	205	205	134	134	314	314	263	283	270	282	114	114	159	159	280	280	214	214	238	249
322	L	AM95-229		H. brasiliensis	Brazil	Amazonas	B.-Constant	Planaltina (EMBRAPA)	195	199	191	241	205	205	205	205	134	136	312	312	238	257	277	290	120	134	151	165	280	280	194	194	244	244
323	L	AM95-23		H. brasiliensis	Brazil	Amazonas	São-Paulo	Planaltina (EMBRAPA)	193	195	241	241	199	199	205	209	138	138	312	314	259	269	277	283	124	124	161	165	280	280	214	214	242	242
324	L	AM95-230		H. brasiliensis	Brazil	Amazonas	B.-Constant	Planaltina (EMBRAPA)	193	195	191	243	199	205	209	209	134	140	314	326	238	238	277	279	120	124	159	161	280	280	214	220	242	244
325	L	AM95-231		H. brasiliensis	Brazil	Amazonas	B.-Constant	Planaltina (EMBRAPA)	193	207	191	245	203	203	205	205	136	136	306	326	238	267	272	283	122	128	159	159	280	280	216	218	240	240
326	L	AM95-232		H. brasiliensis	Brazil	Amazonas	B.-Constant	Planaltina (EMBRAPA)	195	195	191	245	199	209	205	217	128	136	318	318	259	267	272	283	120	120	159	159	280	284	216	218	240	240
327	L	AM95-233		H. brasiliensis	Brazil	Amazonas	B.-Constant	Planaltina (EMBRAPA)	195	195	191	241	199	203	207	207	134	136	314	314	256	283	293	293	128	128	159	167	280	280	223	223	-1	-1
328	L	AM95-234		H. brasiliensis	Brazil	Amazonas	B.-Constant	Planaltina (EMBRAPA)	197	197	191	191	217	227	205	215	138	138	312	312	258	271	268	272	116	130	159	165	280	291	204	215	242	251
329	L	AM95-235		H. brasiliensis	Brazil	Amazonas	B.-Constant	Planaltina (EMBRAPA)	193	195	241	241	199	199	206	209	117	134	312	312	256	259	291	295	118	122	159	159	280	280	194	194	242	244
330	L	AM95-236		H. brasiliensis	Brazil	Amazonas	B.-Constant	Planaltina (EMBRAPA)	193	203	191	241	201	203	206	209	136	138	314	326	256	259	285	295	120	120	159	161	280	280	194	194	242	251
331	L	AM95-237		H. brasiliensis	Brazil	Amazonas	B.-Constant	Planaltina (EMBRAPA)	195	207	241	245	203	203	205	205	136	136	312	312	259	267	283	293	128	134	159	159	284	284	214	214	238	244
332	L	AM95-238		H. brasiliensis	Brazil	Amazonas	B.-Constant	Planaltina (EMBRAPA)	203	207	241	241	201	201	209	209	134	136	308	326	256	295	299	315	120	134	159	159	280	280	214	216	242	242
333	L	AM95-239		H. brasiliensis	Brazil	Amazonas	B.-Constant	Planaltina (EMBRAPA)	195	195	191	191	207	227	208	208	154	154	306	306	-1	-1	272	275	124	126	151	167	280	280	215	215	251	251
334	L	AM95-24		H. brasiliensis	Brazil	Amazonas	São-Paulo	Planaltina (EMBRAPA)	195	199	241	241	203	203	205	209	140	140	312	312	263	267	282	285	130	130	159	171	280	280	204	218	249	259
335	L	AM95-240		H. brasiliensis	Brazil	Amazonas	B.-Constant	Planaltina (EMBRAPA)	195	195	191	241	205	227	205	209	138	138	306	314	267	273	279	285	122	124	159	165	280	280	216	216	244	246
336	L	AM95-241		H. brasiliensis	Brazil	Amazonas	B.-Constant	Planaltina (EMBRAPA)	195	195	241	241	199	199	205	205	140	140	326	326	256	259	297	297	124	124	151	159	280	284	214	214	244	244
337	L	AM95-242		H. brasiliensis	Brazil	Amazonas	B.-Constant	Planaltina (EMBRAPA)	195	195	191	241	203	203	205	205	134	136	314	314	256	267	263	277	122	138	159	159	280	280	214	220	238	238
338	L	AM95-243		H. brasiliensis	Brazil	Amazonas	B.-Constant	Planaltina (EMBRAPA)	203	203	191	191	207	209	208	216	126	140	308	316	273	275	265	265	122	124	151	159	280	291	215	215	249	251
339	L	AM95-244		H. brasiliensis	Brazil	Amazonas	B.-Constant	Planaltina (EMBRAPA)	195	197	191	257	203	203	207	207	134	136	306	314	271	281	263	272	130	136	165	167	280	291	218	218	236	246
340	L	AM95-245		H. brasiliensis	Brazil	Amazonas	B.-Constant	Planaltina (EMBRAPA)	195	195	191	249	201	213	205	229	123	123	306	306	275	277	265	293	128	134	161	167	280	291	216	221	230	236
341	L	AM95-246		H. brasiliensis	Brazil	Amazonas	B.-Constant	Planaltina (EMBRAPA)	195	195	241	241	201	201	207	217	134	136	314	314	238	251	279	299	122	126	159	159	284	284	194	216	236	251
342	L	AM95-247		H. brasiliensis	Brazil	Amazonas	B.-Constant	Planaltina (EMBRAPA)	195	201	191	241	199	199	205	209	134	134	314	314	256	258	263	288	116	120	159	165	280	280	214	216	244	250
343	L	AM95-248		H. brasiliensis	Brazil	Amazonas	B.-Constant	Planaltina (EMBRAPA)	203	206	241	241	199	203	209	209	136	136	306	306	256	267	290	291	120	120	159	159	280	284	214	216	236	249
344	L	AM95-249		H. brasiliensis	Brazil	Amazonas	B.-Constant	Planaltina (EMBRAPA)	195	203	191	241	201	203	206	207	136	136	314	314	259	259	279	295	118	120	159	167	280	284	214	216	238	251
345	L	AM95-250		H. brasiliensis	Brazil	Amazonas	B.-Constant	Planaltina (EMBRAPA)	201	212	191	191	203	205	205	210	134	148	308	314	265	275	263	282	134	136	167	167	280	291	215	230	-1	-1
346	L	AM95-251		H. brasiliensis	Brazil	Amazonas	B.-Constant	Planaltina (EMBRAPA)	195	195	191	241	201	201	207	209	134	136	312	312	259	265	272	288	120	126	159	159	280	280	216	216	238	251
347	L	AM95-252		H. brasiliensis	Brazil	Amazonas	B.-Constant	Planaltina (EMBRAPA)	195	195	191	241	201	201	205	217	134	138	312	312	258	263	263	285	120	130	159	159	280	280	204	216	240	250
348	L	AM95-253		H. brasiliensis	Brazil	Amazonas	B.-Constant	Planaltina (EMBRAPA)	195	203	191	191	199	205	205	209	136	136	314	314	256	265	263	285	122	122	159	165	280	280	214	216	236	242
349	L	AM95-255		H. brasiliensis	Brazil	Amazonas	B.-Constant	Planaltina (EMBRAPA)	195	195	241	241	201	201	206	209	136	136	316	316	256	256	285	291	120	134	159	159	280	280	214	216	242	242
350	L	AM95-257		H. brasiliensis	Brazil	Amazonas	B.-Constant	Planaltina (EMBRAPA)	-1	-1	191	241	197	197	205	224	128	142	308	314	258	283	268	270	116	116	159	169	280	293	204	214	-1	-1
351	L	AM95-258		H. brasiliensis	Brazil	Amazonas	B.-Constant	Planaltina (EMBRAPA)	195	199	191	191	207	207	205	205	140	144	306	312	281	293	272	283	116	124	151	151	291	291	215	226	230	230
352	L	AM95-259		H. brasiliensis	Brazil	Amazonas	B.-Constant	Planaltina (EMBRAPA)	201	216	191	249	213	213	205	215	-1	-1	312	320	275	283	263	272	124	126	163	167	280	291	214	222	234	234
353	L	AM95-260		H. brasiliensis	Brazil	Amazonas	B.-Constant	Planaltina (EMBRAPA)	201	207	191	237	197	201	205	216	132	148	312	316	253	265	277	282	118	136	159	167	280	291	215	215	234	234
354	L	AM95-261		H. brasiliensis	Brazil	Amazonas	B.-Constant	Planaltina (EMBRAPA)	203	214	245	245	207	218	205	205	134	142	306	306	259	291	268	285	120	128	165	167	280	291	194	216	237	244
355	L	AM95-262		H. brasiliensis	Brazil	Amazonas	B.-Constant	Planaltina (EMBRAPA)	195	199	191	191	207	213	210	235	144	144	312	320	267	281	272	282	120	122	151	165	291	291	204	215	249	255
356	L	AM95-263		H. brasiliensis	Brazil	Amazonas	B.-Constant	Planaltina (EMBRAPA)	195	201	241	267	205	213	209	215	142	154	314	324	253	265	263	263	124	126	159	163	280	291	215	215	232	252
357	L	AM95-264		H. brasiliensis	Brazil	Amazonas	B.-Constant	Planaltina (EMBRAPA)	195	195	191	241	199	199	205	206	134	136	314	314	267	289	277	295	126	128	151	171	280	280	223	223	237	246
358	L	AM95-265		H. brasiliensis	Brazil	Amazonas	B.-Constant	Planaltina (EMBRAPA)	199	201	191	241	205	205	215	216	128	134	306	312	257	267	282	285	116	136	159	167	291	291	204	212	234	238
359	L	AM95-266		H. brasiliensis	Brazil	Amazonas	B.-Constant	Planaltina (EMBRAPA)	195	211	243	245	197	218	205	207	134	134	306	318	263	281	275	275	122	124	151	165	280	291	204	204	230	236
360	L	AM95-267		H. brasiliensis	Brazil	Amazonas	B.-Constant	Planaltina (EMBRAPA)	195	199	249	249	197	207	205	205	126	148	312	318	258	281	279	283	116	126	151	161	291	291	221	227	230	249
361	L	AM95-268		H. brasil. X H. guianensis	Brazil	Amazonas	B.-Constant	Planaltina (EMBRAPA)	199	199	191	191	213	218	205	233	132	144	306	308	271	281	270	272	122	128	151	161	280	291	216	230	-1	-1
362	L	AM95-269		H. brasil. X H. guianensis	Brazil	Amazonas	B.-Constant	Planaltina (EMBRAPA)	195	195	191	243	-1	-1	205	209	126	126	-1	-1	258	271	279	283	126	126	151	165	280	291	227	227	235	242
363	L	AM95-270		H. brasil. X H. guianensis	Brazil	Amazonas	B.-Constant	Planaltina (EMBRAPA)	195	195	245	245	207	217	205	205	134	161	312	320	259	267	257	277	116	124	165	167	280	280	215	222	230	251
364	L	AM95-271		H. brasil. X H. guianensis	Brazil	Amazonas	B.-Constant	Planaltina (EMBRAPA)	195	211	245	245	201	214	205	207	140	140	306	316	258	277	257	290	128	134	151	159	280	280	204	212	234	234
365	L	AM95-272		H. brasil. X H. guianensis	Brazil	Amazonas	B.-Constant	Planaltina (EMBRAPA)	204	216	191	191	197	197	216	219	134	134	306	314	258	267	257	291	112	124	163	167	291	291	215	215	237	249
366	L	AM95-273		H. brasil. X H. guianensis	Brazil	Amazonas	B.-Constant	Planaltina (EMBRAPA)	195	204	245	265	197	213	205	205	140	152	306	312	258	279	272	283	118	126	151	159	280	291	215	220	232	234
367	L	AM95-274		H. brasil. X H. guianensis	Brazil	Amazonas	B.-Constant	Planaltina (EMBRAPA)	195	209	191	191	197	205	206	228	134	138	306	322	275	285	270	288	120	124	159	165	291	291	204	214	235	237
368	L	AM95-275		H. brasil. X H. guianensis	Brazil	Amazonas	B.-Constant	Planaltina (EMBRAPA)	195	195	241	241	199	199	211	211	136	138	330	330	263	280	279	288	126	128	161	171	280	280	216	241	242	242
369	L	AM95-276		H. brasil. X H. guianensis	Brazil	Amazonas	B.-Constant	Planaltina (EMBRAPA)	195	195	241	241	201	203	207	207	128	128	306	318	238	271	277	283	120	128	159	171	280	280	214	214	236	238
370	L	AM95-277		H. brasil. X H. guianensis	Brazil	Amazonas	B.-Constant	Planaltina (EMBRAPA)	199	201	191	241	199	201	207	207	136	136	318	326	256	269	279	279	118	120	159	171	280	280	214	214	244	249
371	L	AM95-278		H. brasil. X H. guianensis	Brazil	Amazonas	B.-Constant	Planaltina (EMBRAPA)	195	195	241	241	199	201	205	215	-1	-1	312	312	256	267	277	285	116	120	151	159	280	280	214	214	242	246
372	L	AM95-279		H. brasil. X H. guianensis	Brazil	Amazonas	B.-Constant	Planaltina (EMBRAPA)	195	206	191	241	201	203	209	209	-1	-1	312	312	256	256	291	291	120	122	159	159	280	280	194	241	238	240
373	L	AM95-280		H. brasil. X H. guianensis	Brazil	Amazonas	B.-Constant	Planaltina (EMBRAPA)	195	206	191	241	199	203	207	209	117	134	314	314	-1	-1	291	299	116	120	151	159	280	291	214	214	238	242
374	L	AM95-281		H. brasil. X H. guianensis	Brazil	Amazonas	B.-Constant	Planaltina (EMBRAPA)	195	201	241	241	201	203	209	209	128	136	312	314	251	277	279	282	120	134	159	161	280	280	216	216	240	249
375	L	AM95-282		H. brasil. X H. guianensis	Brazil	Amazonas	B.-Constant	Planaltina (EMBRAPA)	195	195	191	191	197	197	209	209	134	136	318	318	265	265	270	272	120	128	159	159	280	284	213	216	238	242
376	L	AM95-283		H. brasil. X H. guianensis	Brazil	Amazonas	B.-Constant	Planaltina (EMBRAPA)	195	195	191	249	197	207	205	219	136	136	312	314	253	257	266	282	118	126	159	163	280	291	194	215	242	246
377	L	AM95-284		H. brasil. X H. guianensis	Brazil	Amazonas	B.-Constant	Planaltina (EMBRAPA)	195	220	241	241	199	201	205	207	123	126	306	314	253	253	283	291	126	130	167	167	280	291	194	206	238	238
378	L	AM95-285		H. brasil. X H. guianensis	Brazil	Amazonas	B.-Constant	Planaltina (EMBRAPA)	214	220	191	243	199	199	205	209	132	138	306	314	261	261	273	282	128	138	163	163	280	291	206	216	238	244
379	L	AM95-286		H. brasil. X H. guianensis	Brazil	Amazonas	B.-Constant	Planaltina (EMBRAPA)	195	195	191	241	201	203	205	205	134	134	312	312	269	287	272	291	118	120	159	159	280	280	216	216	230	242
380	L	AM95-287		H. brasil. X H. guianensis	Brazil	Amazonas	B.-Constant	Planaltina (EMBRAPA)	195	195	241	249	197	201	205	205	126	126	314	322	271	271	270	272	116	126	159	159	280	291	204	216	230	256
381	L	AM95-288		H. brasil. X H. guianensis	Brazil	Amazonas	B.-Constant	Planaltina (EMBRAPA)	195	203	191	243	203	203	205	209	134	134	316	316	238	269	283	299	120	122	159	159	280	284	218	218	242	244
382	L	AM95-289		H. brasil. X H. guianensis	Brazil	Amazonas	B.-Constant	Planaltina (EMBRAPA)	220	220	191	243	199	199	209	228	132	132	306	312	261	291	282	282	128	138	159	167	291	291	215	215	238	244
383	L	AM95-290		H. brasil. X H. guianensis	Brazil	Amazonas	B.-Constant	Planaltina (EMBRAPA)	195	207	191	245	201	201	205	209	128	138	306	312	258	258	275	282	116	128	159	159	291	291	216	216	230	232
384	L	AM95-291		H. brasil. X H. guianensis	Brazil	Amazonas	B.-Constant	Planaltina (EMBRAPA)	195	206	241	241	199	199	205	209	134	138	314	314	257	265	272	297	116	130	159	161	280	284	216	216	252	252
385	L	AM95-292		H. brasil. X H. guianensis	Brazil	Amazonas	B.-Constant	Planaltina (EMBRAPA)	195	207	241	245	201	203	205	209	126	136	320	322	277	277	266	272	126	132	165	165	280	291	204	229	238	238
386	L	AM95-293		H. brasil. X H. guianensis	Brazil	Amazonas	B.-Constant	Planaltina (EMBRAPA)	203	203	191	191	205	209	208	218	140	152	306	306	261	281	265	277	124	128	151	155	280	291	215	217	234	238
387	L	AM95-294		H. brasil. X H. guianensis	Brazil	Amazonas	B.-Constant	Planaltina (EMBRAPA)	195	195	191	245	207	207	207	210	134	140	304	306	253	265	272	275	124	134	157	165	280	280	215	215	218	240
388	L	AM95-300		H. brasiliensis	Brazil	Amazonas	B.-Constant	Planaltina (EMBRAPA)	199	203	191	241	201	217	207	209	117	134	314	318	256	257	270	293	126	128	159	165	280	280	-1	-1	-1	-1
389	L	AM95-301		H. brasiliensis	Brazil	Amazonas	B.-Constant	Planaltina (EMBRAPA)	195	195	191	241	199	203	207	209	136	138	314	320	265	265	-1	-1	116	118	159	159	280	280	214	216	244	246
390	L	AM95-302		H. brasiliensis	Brazil	Amazonas	B.-Constant	Planaltina (EMBRAPA)	195	216	241	243	199	205	208	215	136	140	318	318	258	269	277	277	126	128	151	163	280	280	208	215	234	249
391	L	AM95-303		H. brasiliensis	Brazil	Amazonas	B.-Constant	Planaltina (EMBRAPA)	206	206	241	241	199	199	205	209	138	138	314	314	238	256	266	283	122	126	159	165	280	280	194	216	242	242
392	L	AM95-304		H. brasiliensis	Brazil	Amazonas	B.-Constant	Planaltina (EMBRAPA)	197	197	245	247	191	207	204	225	140	140	306	318	251	251	277	277	122	131	161	167	280	280	204	204	230	230
393	L	AM95-305		H. brasiliensis	Brazil	Amazonas	B.-Constant	Planaltina (EMBRAPA)	195	195	191	191	213	214	205	226	123	134	306	324	265	271	270	303	120	126	159	163	280	291	215	221	230	230
394	L	AM95-306		H. brasiliensis	Brazil	Amazonas	B.-Constant	Planaltina (EMBRAPA)	195	218	263	263	197	197	218	228	123	130	314	320	251	251	272	285	126	130	163	163	291	300	215	215	232	237
395	L	AM95-307		H. brasiliensis	Brazil	Amazonas	B.-Constant	Planaltina (EMBRAPA)	188	188	243	249	191	197	197	204	123	134	318	324	251	269	277	279	124	128	165	165	280	291	215	219	228	238
396	L	AM95-308		H. brasiliensis	Brazil	Amazonas	B.-Constant	Planaltina (EMBRAPA)	195	216	191	241	205	214	205	205	136	140	314	318	269	272	275	285	120	128	167	167	280	280	208	208	-1	-1
397	L	AM95-309		H. brasiliensis	Brazil	Amazonas	B.-Constant	Planaltina (EMBRAPA)	199	211	191	243	199	207	206	219	-1	-1	304	320	269	269	273	277	122	124	165	169	280	280	204	204	230	240
398	L	AM95-310		H. brasiliensis	Brazil	Amazonas	B.-Constant	Planaltina (EMBRAPA)	199	199	191	241	205	213	205	210	126	130	320	322	253	281	282	285	122	126	151	157	289	291	230	230	218	236
399	L	AM95-311		H. brasiliensis	Brazil	Amazonas	B.-Constant	Planaltina (EMBRAPA)	195	195	191	249	197	197	205	228	134	136	314	314	251	273	272	293	126	126	159	159	280	280	215	215	218	246
400	L	AM95-312		H. brasiliensis	Brazil	Amazonas	B.-Constant	Planaltina (EMBRAPA)	211	211	243	243	201	203	197	206	-1	-1	318	320	269	269	277	277	116	116	163	163	280	280	214	214	238	242
401	L	AM95-313		H. brasiliensis	Brazil	Amazonas	B.-Constant	Planaltina (EMBRAPA)	199	199	247	253	191	199	204	204	-1	-1	318	320	269	269	277	277	122	122	165	165	280	280	219	221	238	242
402	L	AM95-314		H. brasiliensis	Brazil	Amazonas	B.-Constant	Planaltina (EMBRAPA)	195	195	191	239	199	205	205	205	136	136	314	314	238	259	270	279	128	128	159	165	280	284	194	216	242	246
403	L	AM95-315		H. brasil. X H. guianensis	Brazil	Amazonas	B.-Constant	Planaltina (EMBRAPA)	195	203	241	247	203	203	207	209	134	136	320	320	258	289	277	277	118	120	159	167	280	282	214	214	242	242
404	L	AM95-316		H. brasil. X H. guianensis	Brazil	Amazonas	B.-Constant	Planaltina (EMBRAPA)	195	211	191	241	203	203	207	211	136	138	314	314	251	256	272	277	120	120	159	159	280	280	194	194	242	246
405	L	AM95-317		H. brasil. X H. guianensis	Brazil	Amazonas	B.-Constant	Planaltina (EMBRAPA)	199	216	241	245	203	205	205	205	134	134	306	318	272	283	275	297	124	134	159	163	280	280	208	212	244	252
406	L	AM95-318		H. brasil. X H. guianensis	Brazil	Amazonas	B.-Constant	Planaltina (EMBRAPA)	199	216	241	243	205	214	205	205	134	136	318	322	272	283	270	291	126	128	161	161	280	291	208	208	232	249
407	L	AM95-319		H. brasil. X H. guianensis	Brazil	Amazonas	B.-Constant	Planaltina (EMBRAPA)	195	215	191	227	207	207	203	209	128	136	314	314	270	279	283	283	122	122	147	159	280	287	194	225	242	242
408	L	AM95-320		H. brasil. X H. guianensis	Brazil	Amazonas	B.-Constant	Planaltina (EMBRAPA)	195	195	227	245	209	214	194	205	134	140	318	318	267	276	297	297	120	126	155	159	291	291	207	212	232	244
409	L	AM95-321		H. brasil. X H. guianensis	Brazil	Amazonas	B.-Constant	Planaltina (EMBRAPA)	195	215	191	253	203	205	204	207	134	136	326	326	270	270	266	266	120	120	159	165	280	280	204	231	222	230
410	L	AM95-322		H. brasil. X H. guianensis	Brazil	Amazonas	B.-Constant	Planaltina (EMBRAPA)	195	201	191	241	199	199	207	209	134	138	314	314	267	275	272	299	116	124	151	159	280	280	194	223	242	244
411	L	AM95-323		H. brasil. X H. guianensis	Brazil	Amazonas	B.-Constant	Planaltina (EMBRAPA)	193	193	227	227	213	213	194	204	128	128	284	342	270	274	240	240	124	124	155	155	287	287	198	220	222	244
412	L	AM95-324		H. brasil. X H. guianensis	Brazil	Amazonas	B.-Constant	Planaltina (EMBRAPA)	191	191	227	227	191	213	204	204	126	128	342	342	270	274	-1	-1	110	124	155	155	280	280	217	224	230	242
413	L	AM95-325		H. brasiliensis	Brazil	Amazonas	B.-Constant	Planaltina (EMBRAPA)	211	217	243	249	197	199	210	217	138	138	320	324	251	271	274	277	-1	-1	165	165	280	280	214	214	230	230
414	L	AM95-326		H. brasiliensis	Brazil	Amazonas	B.-Constant	Planaltina (EMBRAPA)	195	209	191	191	203	213	208	209	126	134	306	314	257	276	277	279	112	128	159	159	280	280	229	229	239	249
415	L	AM95-327		H. brasiliensis	Brazil	Amazonas	B.-Constant	Planaltina (EMBRAPA)	193	195	191	247	203	203	205	208	134	134	306	306	259	283	273	275	130	134	161	165	280	280	215	229	249	249
416	L	AM95-328		H. brasiliensis	Brazil	Amazonas	B.-Constant	Planaltina (EMBRAPA)	217	220	243	243	207	210	204	208	138	138	318	320	251	269	274	274	116	124	165	167	280	280	217	217	224	230
417	L	AM95-329		H. brasiliensis	Brazil	Amazonas	B.-Constant	Planaltina (EMBRAPA)	188	199	243	253	197	207	197	210	138	138	322	326	265	269	272	277	124	124	165	165	280	280	214	219	230	244
418	L	AM95-330		H. brasiliensis	Brazil	Amazonas	B.-Constant	Planaltina (EMBRAPA)	195	199	191	245	203	205	205	211	134	134	318	318	263	269	272	288	120	122	159	159	280	280	214	216	242	244
419	L	AM95-331		H. brasiliensis	Brazil	Amazonas	São-Paulo	Planaltina (EMBRAPA)	206	206	241	241	199	199	206	207	134	138	318	318	279	287	277	285	120	124	159	159	280	280	194	216	238	242
420	L	AM95-332		H. brasiliensis	Brazil	Amazonas	São-Paulo	Planaltina (EMBRAPA)	195	195	191	241	199	199	205	205	136	136	314	314	259	263	277	283	120	130	159	165	280	280	220	220	242	249
421	L	AM95-333		H. brasiliensis	Brazil	Amazonas	São-Paulo	Planaltina (EMBRAPA)	195	195	191	241	201	201	207	209	134	142	314	318	259	279	272	283	122	124	159	159	280	280	214	214	244	250
422	L	AM95-336		H. brasiliensis	Brazil	Amazonas	São-Paulo	Planaltina (EMBRAPA)	195	203	191	241	201	211	205	206	128	128	314	320	263	267	272	277	120	120	151	159	280	280	216	223	236	242
423	L	AM95-337		H. brasiliensis	Brazil	Amazonas	São-Paulo	Planaltina (EMBRAPA)	195	206	191	241	199	201	205	209	136	136	318	318	261	271	285	288	124	128	159	159	280	280	214	218	240	242
424	L	AM95-338		H. brasiliensis	Brazil	Amazonas	São-Paulo	Planaltina (EMBRAPA)	199	203	191	191	201	205	205	207	136	136	306	306	259	269	283	291	120	130	165	171	280	284	214	216	251	251
425	L	AM95-339		H. brasiliensis	Brazil	Amazonas	São-Paulo	Planaltina (EMBRAPA)	195	195	191	241	199	199	207	211	134	136	326	326	256	259	272	288	114	128	159	159	280	280	216	216	244	251
426	L	AM95-340		H. brasiliensis	Brazil	Amazonas	São-Paulo	Planaltina (EMBRAPA)	195	199	241	245	199	201	209	209	128	128	312	312	256	269	272	282	118	126	159	159	280	280	218	218	242	244
427	L	AM95-341		H. brasiliensis	Brazil	Amazonas	São-Paulo	Planaltina (EMBRAPA)	195	195	-1	-1	199	211	206	211	128	138	314	326	267	277	272	272	120	120	151	159	280	280	216	216	242	242
428	L	AM95-342		H. brasiliensis	Brazil	Amazonas	São-Paulo	Planaltina (EMBRAPA)	195	195	191	241	201	203	206	209	134	136	316	316	259	291	285	293	110	116	159	165	280	280	194	220	244	244
429	L	AM95-343		H. brasiliensis	Brazil	Amazonas	São-Paulo	Planaltina (EMBRAPA)	193	195	241	241	199	199	207	211	134	136	318	318	279	287	288	288	124	128	159	159	280	280	214	214	242	250
430	L	AM95-344		H. brasiliensis	Brazil	Amazonas	São-Paulo	Planaltina (EMBRAPA)	193	195	191	241	205	205	209	211	134	136	318	318	256	259	283	295	118	122	151	159	280	284	216	216	242	249
431	L	AM95-345		H. brasiliensis	Brazil	Amazonas	São-Paulo	Planaltina (EMBRAPA)	195	195	191	241	199	201	206	207	134	138	316	324	263	289	285	295	118	132	159	159	280	280	216	216	242	242
432	L	AM95-346		H. brasiliensis	Brazil	Amazonas	São-Paulo	Planaltina (EMBRAPA)	195	206	191	241	199	199	209	209	138	138	314	314	256	257	277	290	116	120	159	159	280	280	216	216	244	249
433	L	AM95-347		H. brasiliensis	Brazil	Amazonas	São-Paulo	Planaltina (EMBRAPA)	195	199	191	245	201	205	207	209	140	140	312	312	238	259	282	283	118	120	159	165	280	280	216	216	242	250
434	L	AM95-348		H. brasiliensis	Brazil	Amazonas	São-Paulo	Planaltina (EMBRAPA)	195	195	191	241	203	205	206	207	138	140	314	316	-1	-1	282	290	120	128	151	161	280	280	216	216	249	249
435	L	AM95-349		H. brasiliensis	Brazil	Amazonas	São-Paulo	Planaltina (EMBRAPA)	201	201	191	241	199	203	209	209	136	136	318	318	267	267	277	290	120	128	159	159	280	280	220	220	238	242
436	L	AM95-350		H. brasiliensis	Brazil	Amazonas	São-Paulo	Planaltina (EMBRAPA)	199	201	191	241	199	201	209	209	134	134	314	314	256	297	277	293	116	118	159	171	280	280	194	220	242	251
437	L	AM95-351		H. brasiliensis	Brazil	Amazonas	São-Paulo	Planaltina (EMBRAPA)	203	206	227	241	201	205	207	209	157	159	314	314	267	298	272	282	124	138	151	171	280	284	194	194	244	244
438	L	AM95-352		H. brasiliensis	Brazil	Amazonas	São-Paulo	Planaltina (EMBRAPA)	195	195	245	245	201	201	205	217	130	138	314	314	259	287	270	291	120	128	159	159	280	280	218	220	236	244
439	L	AM95-353		H. brasiliensis	Brazil	Amazonas	São-Paulo	Planaltina (EMBRAPA)	203	203	241	241	201	201	209	211	-1	-1	314	318	265	275	295	299	130	134	159	159	284	284	214	216	236	249
440	L	AM95-354		H. brasiliensis	Brazil	Amazonas	São-Paulo	Planaltina (EMBRAPA)	195	195	239	241	199	199	207	209	134	136	314	314	267	275	270	285	128	130	159	159	280	280	194	194	236	244
441	L	AM95-355		H. brasiliensis	Brazil	Amazonas	São-Paulo	Planaltina (EMBRAPA)	195	195	191	241	203	203	206	207	128	136	312	312	257	269	270	279	120	134	159	171	280	280	214	218	242	244
442	L	AM95-356		H. brasiliensis	Brazil	Amazonas	São-Paulo	Planaltina (EMBRAPA)	195	199	241	241	201	201	205	207	134	136	312	314	256	275	288	293	122	124	159	169	280	280	216	237	242	246
443	L	AM95-358		H. brasiliensis	Brazil	Amazonas	São-Paulo	Planaltina (EMBRAPA)	195	195	191	239	201	201	209	211	134	136	306	316	259	275	275	291	118	126	159	159	280	280	216	216	244	244
444	L	AM95-359		H. brasiliensis	Brazil	Amazonas	São-Paulo	Planaltina (EMBRAPA)	195	195	241	241	201	201	211	219	138	138	314	314	256	263	282	282	120	122	159	171	280	280	216	216	242	244
445	L	AM95-360		H. brasiliensis	Brazil	Amazonas	São-Paulo	Planaltina (EMBRAPA)	195	201	191	191	201	201	205	209	128	138	314	328	256	289	288	299	118	122	159	159	280	280	194	216	236	244
446	L	AM95-361		H. brasiliensis	Brazil	Amazonas	São-Paulo	Planaltina (EMBRAPA)	195	195	191	241	201	203	209	211	128	134	314	328	257	289	266	297	132	136	169	171	280	280	194	194	242	242
447	L	AM95-362		H. brasiliensis	Brazil	Amazonas	São-Paulo	Planaltina (EMBRAPA)	193	195	191	239	199	199	207	209	128	128	312	312	256	285	277	279	120	136	159	165	280	280	194	194	237	242
448	L	AM95-363		H. brasiliensis	Brazil	Amazonas	São-Paulo	Planaltina (EMBRAPA)	195	195	191	191	201	201	205	207	128	128	314	314	256	279	279	288	120	120	159	159	280	280	216	216	237	237
449	L	AM95-364		H. brasiliensis	Brazil	Amazonas	São-Paulo	Planaltina (EMBRAPA)	195	195	191	241	199	201	209	209	134	138	312	312	269	275	266	290	118	120	159	159	280	280	216	216	242	244
450	L	AM95-365		H. brasiliensis	Brazil	Amazonas	São-Paulo	Planaltina (EMBRAPA)	195	195	191	241	199	201	211	211	134	134	320	320	-1	-1	263	299	124	136	-1	-1	280	280	214	214	242	249
451	L	AM95-368		H. brasiliensis	Brazil	Amazonas	São-Paulo	Planaltina (EMBRAPA)	199	199	241	245	201	201	209	227	134	136	312	312	251	256	266	282	114	134	159	171	280	280	216	216	230	242
452	L	AM95-369		H. brasiliensis	Brazil	Amazonas	São-Paulo	Planaltina (EMBRAPA)	199	206	241	245	201	201	209	209	136	136	-1	-1	251	259	272	290	132	134	159	171	280	280	216	216	230	242
453	L	AM95-370		H. brasil. X H. guianensis	Brazil	Amazonas	Atalaia	Planaltina (EMBRAPA)	195	195	241	265	199	205	207	209	128	128	318	318	259	287	285	291	130	132	159	161	280	280	221	221	242	249
454	L	AM95-371		H. brasil. X H. guianensis	Brazil	Amazonas	Atalaia	Planaltina (EMBRAPA)	199	207	241	245	201	203	207	209	128	128	312	312	259	279	273	288	118	120	159	159	280	280	218	218	242	246
455	L	AM95-372		H. brasil. X H. guianensis	Brazil	Amazonas	Atalaia	Planaltina (EMBRAPA)	195	206	243	243	197	213	205	207	138	152	306	322	263	267	275	303	122	138	163	165	280	291	204	221	230	249
456	L	AM95-373		H. brasil. X H. guianensis	Brazil	Amazonas	Atalaia	Planaltina (EMBRAPA)	195	195	241	241	199	201	209	215	134	138	314	318	238	256	277	282	120	134	151	159	280	280	214	223	246	249
457	L	AM95-374		H. brasil. X H. guianensis	Brazil	Amazonas	Atalaia	Planaltina (EMBRAPA)	212	212	191	191	195	218	207	207	136	136	316	322	251	291	270	275	116	120	159	165	280	280	194	216	236	250
458	L	AM95-377		H. brasil. X H. guianensis	Brazil	Amazonas	Atalaia	Planaltina (EMBRAPA)	195	203	241	241	199	205	205	206	134	134	284	314	256	279	272	285	122	122	159	159	280	280	214	214	230	242
459	L	AM95-378		H. brasil. X H. guianensis	Brazil	Amazonas	Atalaia	Planaltina (EMBRAPA)	195	195	241	265	201	203	207	209	-1	-1	318	318	259	271	270	277	120	122	159	161	280	280	216	216	238	242
460	L	AM95-379		H. brasil. X H. guianensis	Brazil	Amazonas	Atalaia	Planaltina (EMBRAPA)	195	199	191	245	199	203	205	205	128	136	320	320	258	279	283	288	118	120	159	159	280	280	216	216	244	251
461	L	AM95-380		H. brasil. X H. guianensis	Brazil	Amazonas	Atalaia	Planaltina (EMBRAPA)	195	209	245	249	197	207	206	210	128	132	306	324	258	275	270	288	124	138	165	165	280	280	214	229	244	244
462	L	AM95-381		H. brasil. X H. guianensis	Brazil	Amazonas	Atalaia	Planaltina (EMBRAPA)	195	206	191	191	203	205	209	211	134	136	318	324	259	287	272	272	120	120	159	159	280	280	216	216	244	249
463	L	AM95-382		H. brasil. X H. guianensis	Brazil	Amazonas	Atalaia	Planaltina (EMBRAPA)	193	206	191	191	199	217	209	209	136	140	318	318	251	259	272	272	118	120	159	165	280	280	216	216	242	244
464	L	AM95-383		H. brasil. X H. guianensis	Brazil	Amazonas	Atalaia	Planaltina (EMBRAPA)	195	203	241	247	201	205	209	211	136	136	312	318	267	287	272	285	120	130	159	159	280	280	216	221	246	246
465	L	AM95-384		H. brasil. X H. guianensis	Brazil	Amazonas	Atalaia	Planaltina (EMBRAPA)	201	212	191	249	197	221	-1	-1	134	148	308	312	258	297	270	273	120	126	151	159	280	280	215	221	238	240
466	L	AM95-385		H. brasil. X H. guianensis	Brazil	Amazonas	Atalaia	Planaltina (EMBRAPA)	195	195	241	241	199	199	205	206	134	136	284	314	238	277	270	285	126	128	159	159	280	280	216	216	242	242
467	L	AM95-386		H. brasil. X H. guianensis	Brazil	Amazonas	Atalaia	Planaltina (EMBRAPA)	195	195	191	241	203	203	205	205	134	136	318	328	238	259	272	282	118	120	151	159	280	280	194	216	244	244
468	L	AM95-387		H. brasil. X H. guianensis	Brazil	Amazonas	Atalaia	Planaltina (EMBRAPA)	195	211	191	243	201	201	-1	-1	136	136	314	314	251	263	285	290	120	120	159	161	280	280	216	216	218	246
469	L	AM95-388		H. brasil. X H. guianensis	Brazil	Amazonas	Atalaia	Planaltina (EMBRAPA)	193	195	191	191	201	203	209	209	138	140	318	328	269	287	272	293	120	120	159	159	280	280	216	216	244	249
470	L	AM95-389		H. brasil. X H. guianensis	Brazil	Amazonas	Atalaia	Planaltina (EMBRAPA)	193	203	191	241	199	217	209	209	136	140	314	314	259	287	272	272	118	120	159	165	280	280	216	216	242	244
471	L	AM95-390		H. brasil. X H. guianensis	Brazil	Amazonas	Atalaia	Planaltina (EMBRAPA)	199	206	191	191	203	217	205	205	136	136	306	318	238	287	272	288	118	120	159	165	280	280	194	216	242	244
472	L	AM95-391		H. brasil. X H. guianensis	Brazil	Amazonas	Atalaia	Planaltina (EMBRAPA)	193	195	191	241	205	217	205	205	134	140	306	318	-1	-1	272	282	120	134	151	159	280	280	216	223	238	244
473	L	AM95-392		H. brasil. X H. guianensis	Brazil	Amazonas	Atalaia	Planaltina (EMBRAPA)	195	195	191	241	201	201	205	209	136	136	324	328	-1	-1	277	290	122	122	159	167	280	280	214	214	242	249
474	L	AM95-393		H. brasil. X H. guianensis	Brazil	Amazonas	Atalaia	Planaltina (EMBRAPA)	195	195	191	249	197	205	205	226	134	138	318	322	258	275	283	288	118	134	161	165	280	280	214	220	242	244
475	L	AM95-394		H. brasil. X H. guianensis	Brazil	Amazonas	Atalaia	Planaltina (EMBRAPA)	193	212	191	249	197	199	205	206	123	157	306	306	261	281	263	275	120	128	159	163	280	280	215	215	228	238
476	L	AM95-395		H. brasil. X H. guianensis	Brazil	Amazonas	Atalaia	Planaltina (EMBRAPA)	195	206	191	191	203	217	205	211	140	140	314	318	259	259	272	285	120	122	159	159	280	282	216	216	238	251
477	L	AM95-396		H. brasil. X H. guianensis	Brazil	Amazonas	Atalaia	Planaltina (EMBRAPA)	195	199	241	241	201	205	207	209	138	138	314	318	269	287	285	285	118	120	159	165	-1	-1	214	221	236	246
478	L	AM95-398		H. brasil. X H. guianensis	Brazil	Amazonas	Atalaia	Planaltina (EMBRAPA)	195	201	243	243	197	213	205	207	134	136	306	314	251	263	263	275	122	138	165	165	280	291	216	221	218	250
479	L	AM95-399		H. brasil. X H. guianensis	Brazil	Amazonas	Atalaia	Planaltina (EMBRAPA)	195	195	237	249	201	205	217	226	126	134	306	312	297	297	273	303	124	124	159	159	291	291	215	229	230	232
480	L	AM95-400		H. brasil. X H. guianensis	Brazil	Amazonas	Atalaia	Planaltina (EMBRAPA)	214	214	191	237	199	199	206	211	134	134	306	312	258	271	275	277	124	134	165	165	291	291	214	214	238	238
481	L	AM95-401		H. brasil. X H. guianensis	Brazil	Amazonas	Atalaia	Planaltina (EMBRAPA)	193	207	241	247	203	221	205	213	134	152	306	318	251	273	272	290	116	132	163	163	280	280	222	222	232	237
482	L	AM95-402		H. brasil. X H. guianensis	Brazil	Amazonas	Atalaia	Planaltina (EMBRAPA)	195	195	191	251	197	218	205	205	134	138	304	322	267	281	263	279	130	130	157	159	280	293	204	204	240	242
483	L	AM95-403		H. brasil. X H. guianensis	Brazil	Amazonas	Atalaia	Planaltina (EMBRAPA)	195	195	191	191	197	205	209	209	126	140	306	308	-1	-1	272	275	118	122	163	163	280	280	221	233	-1	-1
484	L	AM95-404		H. brasil. X H. guianensis	Brazil	Amazonas	Atalaia	Planaltina (EMBRAPA)	203	203	249	249	205	207	205	226	150	152	308	320	261	271	265	265	120	120	159	165	280	291	204	218	238	238
485	L	AM95-405		H. brasil. X H. guianensis	Brazil	Amazonas	Atalaia	Planaltina (EMBRAPA)	195	195	191	191	201	203	209	209	136	136	312	314	256	259	270	293	128	130	159	159	280	280	216	218	244	244
486	L	AM95-406		H. brasil. X H. guianensis	Brazil	Amazonas	Atalaia	Planaltina (EMBRAPA)	195	201	241	241	199	199	205	207	136	138	316	316	261	289	270	293	126	128	159	159	280	280	216	220	246	249
487	L	AM95-407		H. brasil. X H. guianensis	Brazil	Amazonas	Atalaia	Planaltina (EMBRAPA)	195	195	243	243	197	207	205	226	123	138	306	314	263	275	275	290	118	138	151	165	291	291	221	221	218	230
488	L	AM95-408		H. brasil. X H. guianensis	Brazil	Amazonas	Atalaia	Planaltina (EMBRAPA)	195	195	191	241	203	203	205	207	128	161	306	306	271	271	277	279	120	120	151	159	280	280	214	214	236	244
489	L	AM95-409		H. brasil. X H. guianensis	Brazil	Amazonas	Atalaia	Planaltina (EMBRAPA)	195	199	191	241	199	203	209	211	138	140	312	312	259	269	277	285	114	124	159	159	280	280	214	220	246	250
490	L	AM95-410		H. brasil. X H. guianensis	Brazil	Amazonas	Atalaia	Planaltina (EMBRAPA)	195	207	267	269	199	214	205	219	134	134	310	310	258	277	272	283	122	128	165	169	280	280	204	222	232	234
491	L	AM95-411		H. brasil. X H. guianensis	Brazil	Amazonas	Atalaia	Planaltina (EMBRAPA)	206	206	191	241	199	201	207	207	128	138	306	306	256	265	277	282	120	128	159	171	280	280	216	216	238	249
492	L	AM95-412		H. brasil. X H. guianensis	Brazil	Amazonas	Atalaia	Planaltina (EMBRAPA)	195	206	191	241	203	203	205	207	134	136	318	318	256	287	277	283	122	134	159	159	280	284	216	216	236	238
493	L	AM95-413		H. brasil. X H. guianensis	Brazil	Amazonas	Atalaia	Planaltina (EMBRAPA)	195	206	241	241	203	203	205	217	128	128	306	306	279	287	283	290	120	134	159	171	280	280	194	216	236	238
494	L	AM95-414		H. brasil. X H. guianensis	Brazil	Amazonas	Atalaia	Planaltina (EMBRAPA)	195	211	241	241	199	201	205	206	136	136	306	314	259	295	277	285	120	120	159	159	280	280	214	214	244	244
495	L	AM95-415		H. brasil. X H. guianensis	Brazil	Amazonas	Atalaia	Planaltina (EMBRAPA)	201	212	237	249	199	203	205	209	138	140	306	320	276	276	270	285	120	124	151	165	291	291	215	215	218	230
496	L	AM95-416		H. brasil. X H. guianensis	Brazil	Amazonas	Atalaia	Planaltina (EMBRAPA)	195	195	243	245	203	207	215	226	134	134	306	312	257	265	282	291	128	134	151	159	291	291	204	221	238	238
497	L	AM95-417		H. brasil. X H. guianensis	Brazil	Amazonas	Atalaia	Planaltina (EMBRAPA)	195	195	243	249	207	213	205	216	134	144	306	308	267	272	266	275	124	134	151	159	280	280	194	194	240	249
498	L	AM95-418		H. brasil. X H. guianensis	Brazil	Amazonas	Atalaia	Planaltina (EMBRAPA)	195	203	191	241	199	199	205	207	128	128	312	314	258	267	285	285	116	118	159	165	280	280	216	216	-1	-1
499	L	AM95-419		H. brasil. X H. guianensis	Brazil	Amazonas	Atalaia	Planaltina (EMBRAPA)	195	195	191	191	201	201	209	211	136	136	314	314	256	259	282	283	120	126	159	161	280	280	214	216	242	249
500	L	AM95-420		H. brasil. X H. guianensis	Brazil	Amazonas	Atalaia	Planaltina (EMBRAPA)	195	199	191	245	199	201	206	207	136	138	318	318	263	285	275	291	124	134	151	161	280	280	216	216	242	242
501	L	AM95-421		H. brasil. X H. guianensis	Brazil	Amazonas	Atalaia	Planaltina (EMBRAPA)	195	195	191	191	199	203	206	211	136	138	314	314	259	267	290	290	120	134	159	165	280	280	214	214	242	242
502	L	AM95-422		H. brasil. X H. guianensis	Brazil	Amazonas	Atalaia	Planaltina (EMBRAPA)	195	195	191	241	199	203	207	211	136	136	306	314	238	238	272	277	120	120	159	161	280	280	214	214	242	246
503	L	AM95-423		H. brasil. X H. guianensis	Brazil	Amazonas	Atalaia	Planaltina (EMBRAPA)	193	206	191	191	201	201	205	209	128	134	318	318	265	285	291	293	118	134	159	165	280	280	194	214	242	244
504	L	AM95-424		H. brasil. X H. guianensis	Brazil	Amazonas	Atalaia	Planaltina (EMBRAPA)	195	195	191	241	199	201	205	206	134	136	318	318	279	289	277	291	118	124	159	171	280	280	216	216	244	244
505	L	AM95-425		H. brasil. X H. guianensis	Brazil	Amazonas	Atalaia	Planaltina (EMBRAPA)	195	195	191	191	199	217	205	207	123	138	312	324	253	277	273	273	112	132	159	163	280	291	221	229	235	240
506	L	AM95-426		H. brasil. X H. guianensis	Brazil	Amazonas	Atalaia	Planaltina (EMBRAPA)	195	199	191	241	205	205	207	209	136	136	314	326	251	265	279	283	120	120	151	159	280	280	214	214	236	244
507	L	AM95-431		H. brasil. X H. guianensis	Brazil	Amazonas	Atalaia	Planaltina (EMBRAPA)	195	195	191	247	201	205	209	209	132	136	314	314	259	269	270	283	116	126	159	159	280	280	214	216	242	249
508	L	AM95-433		H. brasil. X H. guianensis	Brazil	Amazonas	Atalaia	Planaltina (EMBRAPA)	199	199	191	241	199	217	207	209	134	138	314	314	256	265	270	272	120	128	159	159	280	284	214	214	244	249
509	L	AM95-434		H. brasil. X H. guianensis	Brazil	Amazonas	Atalaia	Planaltina (EMBRAPA)	191	195	241	247	195	195	199	205	130	134	314	326	258	258	270	270	132	132	159	159	280	294	212	223	236	242
510	L	AM95-435		H. brasil. X H. guianensis	Brazil	Amazonas	Atalaia	Planaltina (EMBRAPA)	195	206	239	241	199	205	207	209	136	136	312	312	256	261	283	291	120	132	159	165	280	284	214	216	242	244
511	L	AM95-437		H. brasil. X H. guianensis	Brazil	Amazonas	Atalaia	Planaltina (EMBRAPA)	195	195	191	241	199	199	205	207	134	136	320	320	263	289	277	291	124	126	159	159	280	280	194	194	244	246
512	L	AM95-438		H. brasil. X H. guianensis	Brazil	Amazonas	Atalaia	Planaltina (EMBRAPA)	193	195	241	241	201	201	205	215	134	134	314	314	258	283	283	291	120	126	159	159	280	280	214	214	242	250
513	L	AM95-439		H. brasil. X H. guianensis	Brazil	Amazonas	Atalaia	Planaltina (EMBRAPA)	195	195	241	241	201	217	206	209	128	136	312	312	265	277	272	290	124	128	159	159	280	284	206	206	242	244
514	L	AM95-444		H. brasil. X H. guianensis	Brazil	Amazonas	Atalaia	Planaltina (EMBRAPA)	195	195	243	249	207	207	205	226	123	138	314	318	258	275	283	290	118	128	151	151	280	291	214	220	244	244
515	L	AM95-445		H. brasil. X H. guianensis	Brazil	Amazonas	Atalaia	Planaltina (EMBRAPA)	195	195	191	241	203	203	207	209	134	134	314	314	267	273	272	272	120	120	159	165	280	284	204	216	244	244
516	L	AM95-448		H. brasiliensis	Brazil	Amazonas	Atalaia	Planaltina (EMBRAPA)	195	195	191	241	201	203	209	217	136	136	314	314	238	280	283	288	114	120	159	161	280	280	214	214	242	242
517	L	AM95-449		H. brasiliensis	Brazil	Amazonas	Atalaia	Planaltina (EMBRAPA)	195	199	191	191	201	201	205	207	136	136	314	314	280	280	282	293	118	138	151	159	280	280	194	194	238	242
518	L	AM95-450		H. brasiliensis	Brazil	Amazonas	Atalaia	Planaltina (EMBRAPA)	195	195	191	191	201	201	209	230	134	134	314	324	285	289	266	277	122	130	159	161	280	280	216	216	244	249
519	L	AM95-451		H. brasiliensis	Brazil	Amazonas	Atalaia	Planaltina (EMBRAPA)	195	199	239	241	201	201	209	217	128	134	314	314	251	258	282	295	124	126	151	159	280	280	214	214	242	252
520	L	AM95-452		H. brasiliensis	Brazil	Amazonas	Atalaia	Planaltina (EMBRAPA)	199	209	191	245	203	203	205	208	126	130	306	322	257	267	273	297	112	134	159	159	280	280	229	229	244	247
521	L	AM95-453		H. brasiliensis	Brazil	Amazonas	Atalaia	Planaltina (EMBRAPA)	195	210	191	251	199	201	205	210	132	138	314	336	257	281	282	285	110	110	165	165	291	291	217	217	237	246
522	L	AM95-454		H. brasiliensis	Brazil	Amazonas	Atalaia	Planaltina (EMBRAPA)	199	209	191	245	203	213	205	208	134	134	306	322	259	267	273	291	112	134	159	159	280	291	212	229	239	244
523	L	AM95-455		H. brasiliensis	Brazil	Amazonas	Atalaia	Planaltina (EMBRAPA)	193	206	241	241	199	199	205	215	136	136	320	320	258	279	285	297	124	134	159	159	280	280	214	214	-1	-1
524	L	AM95-456		H. brasiliensis	Brazil	Amazonas	Atalaia	Planaltina (EMBRAPA)	195	206	191	241	199	199	211	215	136	140	314	318	251	265	272	285	116	128	151	159	280	280	214	214	242	251
525	L	AM95-458		H. brasiliensis	Brazil	Amazonas	Atalaia	Planaltina (EMBRAPA)	195	206	191	241	199	201	207	209	136	136	314	314	261	279	285	288	120	128	159	159	280	280	214	214	240	242
526	L	AM95-459		H. brasiliensis	Brazil	Amazonas	Atalaia	Planaltina (EMBRAPA)	195	201	241	241	199	203	205	207	134	134	314	318	259	269	270	290	120	128	159	159	280	280	214	223	-1	-1
527	L	AM95-460		H. brasiliensis	Brazil	Amazonas	Atalaia	Planaltina (EMBRAPA)	195	195	191	191	199	205	209	211	134	136	306	314	258	267	272	293	120	120	159	159	280	284	216	216	236	242
528	L	AM95-461		H. brasiliensis	Brazil	Amazonas	Atalaia	Planaltina (EMBRAPA)	195	195	241	241	199	199	207	211	134	140	312	312	271	285	272	295	128	134	159	159	280	284	194	194	236	242
529	L	AM95-462		H. brasiliensis	Brazil	Amazonas	Atalaia	Planaltina (EMBRAPA)	195	195	191	245	206	214	205	209	126	134	306	322	267	283	279	291	116	126	161	161	280	291	217	217	244	249
530	L	AM95-463		H. brasiliensis	Brazil	Amazonas	Atalaia	Planaltina (EMBRAPA)	191	207	191	248	199	207	194	194	128	128	284	284	259	270	277	277	118	118	157	167	280	280	216	223	236	236
531	L	AM95-464		H. brasiliensis	Brazil	Amazonas	Atalaia	Planaltina (EMBRAPA)	199	199	243	253	191	203	206	206	130	130	318	320	269	277	277	277	-1	-1	163	163	280	280	214	214	230	238
532	L	AM95-465		H. brasiliensis	Brazil	Amazonas	Atalaia	Planaltina (EMBRAPA)	195	211	241	241	201	213	207	207	123	150	310	322	261	277	272	291	122	126	165	167	280	291	204	215	237	252
533	L	AM95-466		H. brasiliensis	Brazil	Amazonas	Atalaia	Planaltina (EMBRAPA)	199	199	191	241	201	201	207	209	128	136	318	318	259	295	282	293	126	134	159	159	280	280	204	216	238	244
534	L	AM95-467		H. brasiliensis	Brazil	Amazonas	Atalaia	Planaltina (EMBRAPA)	195	195	191	267	213	213	223	223	126	154	320	322	269	269	279	283	118	126	159	159	280	291	204	214	249	251
535	L	AM95-468		H. brasiliensis	Brazil	Amazonas	Atalaia	Planaltina (EMBRAPA)	195	203	191	241	199	199	206	217	136	136	318	318	281	293	273	279	122	126	159	159	280	280	216	216	244	246
536	L	AM95-469		H. brasiliensis	Brazil	Amazonas	Atalaia	Planaltina (EMBRAPA)	195	221	191	191	199	207	205	205	134	140	306	306	259	263	263	263	126	138	163	165	280	291	221	225	230	232
537	L	AM95-470		H. brasiliensis	Brazil	Amazonas	Atalaia	Planaltina (EMBRAPA)	195	199	191	191	201	201	207	207	136	136	314	314	256	267	270	270	120	122	159	171	280	280	216	218	242	242
538	L	AM95-471		H. brasiliensis	Brazil	Amazonas	Atalaia	Planaltina (EMBRAPA)	193	195	191	241	203	205	207	209	134	134	-1	-1	271	273	283	288	116	116	159	159	280	280	214	216	242	242
539	L	AM95-472		H. brasiliensis	Brazil	Amazonas	Atalaia	Planaltina (EMBRAPA)	195	211	245	255	195	201	207	208	134	154	306	306	265	297	263	275	132	134	165	167	280	280	204	214	232	232
540	L	AM95-473		H. brasiliensis	Brazil	Amazonas	Atalaia	Planaltina (EMBRAPA)	199	207	191	243	201	214	205	212	140	140	314	322	251	269	274	285	120	120	165	167	280	280	222	222	238	249
541	L	AM95-474		H. brasiliensis	Brazil	Amazonas	Atalaia	Planaltina (EMBRAPA)	193	195	191	241	201	203	205	211	117	134	326	326	259	267	283	291	118	128	159	159	280	284	194	194	240	251
542	L	AM95-475		H. brasiliensis	Brazil	Amazonas	Atalaia	Planaltina (EMBRAPA)	211	211	245	267	199	203	205	219	134	163	304	322	277	283	283	291	124	126	161	163	291	291	204	212	240	244
543	L	AM95-476		H. brasiliensis	Brazil	Amazonas	Atalaia	Planaltina (EMBRAPA)	195	195	191	241	203	203	205	206	134	136	314	314	263	279	277	297	118	118	159	159	280	280	194	216	249	251
544	L	AM95-477		H. brasiliensis	Brazil	Amazonas	Atalaia	Planaltina (EMBRAPA)	195	199	241	245	199	199	209	219	-1	-1	306	318	256	271	282	293	120	124	159	159	280	280	216	216	242	242
545	L	AM95-478		H. brasiliensis	Brazil	Amazonas	Atalaia	Planaltina (EMBRAPA)	195	206	241	241	203	203	205	207	128	136	314	318	258	267	272	291	118	120	165	165	280	280	214	214	236	242
546	L	AM95-479		H. brasiliensis	Brazil	Amazonas	Atalaia	Planaltina (EMBRAPA)	195	195	191	191	197	197	208	218	123	132	306	320	251	257	272	272	126	134	151	163	291	300	204	216	232	236
547	L	AM95-480		H. brasiliensis	Brazil	Amazonas	Atalaia	Planaltina (EMBRAPA)	195	195	243	249	197	201	205	233	136	142	306	324	258	258	272	282	120	134	161	167	280	280	214	214	232	242
548	L	AM95-481		H. brasiliensis	Brazil	Amazonas	Atalaia	Planaltina (EMBRAPA)	207	211	191	253	191	201	204	205	140	140	284	320	251	269	277	285	120	120	159	167	280	280	215	222	242	244
549	L	AM95-483		H. benthamiana	Brazil	Amazonas	Atalaia	Planaltina (EMBRAPA)	195	195	243	263	199	203	205	205	134	134	306	318	276	283	279	297	126	128	161	165	280	280	208	208	244	259
550	L	AM95-484		H. benthamiana	Brazil	Amazonas	Atalaia	Planaltina (EMBRAPA)	193	195	241	241	201	205	205	208	134	136	306	314	265	273	270	285	120	128	167	167	280	280	215	222	249	252
551	L	AM95-485		H. benthamiana	Brazil	Amazonas	Atalaia	Planaltina (EMBRAPA)	195	195	191	245	201	205	209	209	134	142	312	312	267	279	272	288	120	134	151	159	280	284	216	223	244	250
552	L	AM95-486		H. benthamiana	Brazil	Amazonas	Atalaia	Planaltina (EMBRAPA)	195	195	239	245	201	205	205	209	134	134	312	312	267	283	270	285	126	134	159	165	280	280	216	216	242	244
553	L	AM95-487		H. benthamiana	Brazil	Amazonas	Atalaia	Planaltina (EMBRAPA)	195	195	191	241	199	201	206	217	134	138	-1	-1	277	283	270	282	120	120	151	159	280	280	214	214	-1	-1
554	L	AM95-488		H. benthamiana	Brazil	Amazonas	Atalaia	Planaltina (EMBRAPA)	193	195	191	243	203	203	205	208	130	134	314	322	257	267	273	291	126	134	159	161	280	291	212	229	232	247
555	L	AM95-491		H. bentham. X H. brasil.	Brazil	Amazonas	Atalaia	Planaltina (EMBRAPA)	191	204	227	227	201	213	194	205	128	136	284	306	258	270	-1	-1	109	120	155	155	280	280	214	229	232	242
556	L	AM95-492		H. bentham. X H. brasil.	Brazil	Amazonas	Atalaia	Planaltina (EMBRAPA)	-1	-1	227	251	214	214	194	204	130	132	284	284	294	294	-1	-1	109	124	155	165	280	280	224	229	234	234
557	L	AM95-493		H. bentham. X H. brasil.	Brazil	Amazonas	Atalaia	Planaltina (EMBRAPA)	197	202	191	237	201	213	203	203	119	128	342	342	258	270	-1	-1	126	126	155	155	296	298	217	224	222	222
558	L	AM95-494		H. bentham. X H. brasil.	Brazil	Amazonas	Atalaia	Planaltina (EMBRAPA)	195	199	191	241	201	201	205	217	134	138	318	342	256	259	285	295	124	124	159	167	-1	-1	-1	-1	236	242
559	L	AM95-495		H. bentham. X H. brasil.	Brazil	Amazonas	Atalaia	Planaltina (EMBRAPA)	201	211	239	241	205	205	205	207	136	138	314	314	269	271	283	285	126	128	159	159	280	280	-1	-1	236	238
560	L	AM95-496		H. bentham. X H. brasil.	Brazil	Amazonas	Atalaia	Planaltina (EMBRAPA)	199	201	241	241	205	205	209	209	134	136	-1	-1	269	277	285	295	116	126	159	159	280	280	194	220	236	244
561	L	AM95-497		H. bentham. X H. brasil.	Brazil	Amazonas	Atalaia	Planaltina (EMBRAPA)	195	199	241	241	199	199	199	209	136	138	314	314	256	257	272	272	109	134	155	159	280	280	233	241	242	242
562	L	AM95-499		H. bentham. X H. brasil.	Brazil	Amazonas	B.-Constant	Planaltina (EMBRAPA)	199	199	243	249	203	216	204	205	134	134	320	322	267	269	267	291	120	126	161	161	280	280	217	217	238	244
563	L	AM95-500		H. bentham. X H. brasil.	Brazil	Amazonas	B.-Constant	Planaltina (EMBRAPA)	195	206	227	241	201	207	194	205	128	138	312	350	257	270	290	290	110	120	155	159	280	280	216	216	246	246
564	L	AM95-502		H. bentham. X H. brasil.	Brazil	Amazonas	B.-Constant	Planaltina (EMBRAPA)	195	197	191	241	205	205	206	207	134	134	-1	-1	267	271	288	288	109	124	155	159	280	287	194	231	250	250
565	L	AM95-504		H. bentham. X H. brasil.	Brazil	Amazonas	B.-Constant	Planaltina (EMBRAPA)	199	199	227	241	203	213	197	207	126	136	326	326	273	273	240	285	120	120	155	159	280	287	194	225	251	251
566	L	AM95-505		H. bentham. X H. brasil.	Brazil	Amazonas	B.-Constant	Planaltina (EMBRAPA)	199	199	245	249	207	214	204	205	126	134	320	322	269	283	267	291	120	134	161	165	280	280	217	217	238	244
567	L	AM95-506		H. bentham. X H. brasil.	Brazil	Amazonas	B.-Constant	Planaltina (EMBRAPA)	195	195	241	241	199	199	209	217	136	136	312	320	267	277	272	288	128	134	151	159	280	280	194	194	236	244
568	L	AM95-508		H. bentham. X H. brasil.	Brazil	Amazonas	B.-Constant	Planaltina (EMBRAPA)	193	199	191	191	203	213	209	211	126	134	304	306	257	276	275	277	128	134	159	165	280	280	214	217	239	249
569	L	AM95-509		H. bentham. X H. brasil.	Brazil	Amazonas	B.-Constant	Planaltina (EMBRAPA)	193	199	191	191	203	213	211	211	130	134	306	314	259	276	273	279	112	128	161	165	280	280	217	229	247	259
570	L	AM95-510		H. bentham. X H. brasil.	Brazil	Amazonas	B.-Constant	Planaltina (EMBRAPA)	195	218	191	191	199	199	205	205	134	152	306	314	269	299	272	283	118	136	161	165	280	280	194	194	232	244
571	L	AM95-511		H. bentham. X H. brasil.	Brazil	Amazonas	B.-Constant	Planaltina (EMBRAPA)	195	195	191	241	203	203	206	209	128	128	314	314	238	259	279	291	118	124	159	159	280	280	216	220	244	251
572	L	AM95-512		H. bentham. X H. brasil.	Brazil	Amazonas	B.-Constant	Planaltina (EMBRAPA)	195	203	191	241	199	199	206	217	134	134	312	326	238	295	275	291	120	122	159	159	280	280	220	241	242	244
573	L	AM95-513		H. bentham. X H. brasil.	Brazil	Amazonas	B.-Constant	Planaltina (EMBRAPA)	195	195	241	241	199	209	206	207	140	140	314	314	259	267	277	291	122	124	159	159	280	280	218	220	244	251
574	L	AM95-514		H. bentham. X H. brasil.	Brazil	Amazonas	B.-Constant	Planaltina (EMBRAPA)	195	197	227	241	213	213	203	217	148	148	306	306	269	279	240	285	134	134	155	159	280	280	220	224	242	242
575	L	AM95-515		H. bentham. X H. brasil.	Brazil	Amazonas	B.-Constant	Planaltina (EMBRAPA)	195	195	191	241	199	199	207	209	138	138	306	306	269	269	272	283	116	120	165	171	280	280	194	220	244	244
576	L	AM95-517		H. brasiliensis	Brazil	Amazonas	B.-Constant	Planaltina (EMBRAPA)	195	207	227	241	213	213	194	206	128	161	314	314	256	270	240	272	110	126	155	159	280	294	216	229	242	242
577	L	AM95-518		H. brasiliensis	Brazil	Amazonas	B.-Constant	Planaltina (EMBRAPA)	-1	-1	191	243	197	201	204	205	134	134	310	322	267	287	272	281	128	130	159	165	280	280	214	214	228	234
578	L	AM95-519		H. brasiliensis	Brazil	Amazonas	B.-Constant	Planaltina (EMBRAPA)	195	199	191	241	199	207	204	217	128	136	306	342	251	270	272	275	110	122	151	155	280	280	226	233	242	242
579	L	AM95-520		H. brasiliensis	Brazil	Amazonas	B.-Constant	Planaltina (EMBRAPA)	199	199	191	245	203	203	205	209	134	134	306	322	267	276	275	297	126	128	159	159	280	291	194	214	244	249
580	L	AM95-521		H. brasiliensis	Brazil	Amazonas	B.-Constant	Planaltina (EMBRAPA)	195	195	191	241	201	201	205	206	117	134	312	314	256	259	263	285	120	124	151	159	280	284	218	218	236	251
581	L	AM95-522		H. brasiliensis	Brazil	Amazonas	B.-Constant	Planaltina (EMBRAPA)	195	201	191	241	203	205	209	211	136	140	312	312	251	267	293	299	120	122	159	159	280	284	214	216	218	242
582	L	AM95-523		H. brasiliensis	Brazil	Amazonas	B.-Constant	Planaltina (EMBRAPA)	191	195	241	241	203	211	204	204	130	136	284	334	274	274	295	295	128	128	155	157	286	286	221	221	230	242
583	L	AM95-524		H. brasiliensis	Brazil	Amazonas	B.-Constant	Planaltina (EMBRAPA)	195	207	245	251	199	213	194	207	138	148	328	328	256	283	240	279	128	128	159	161	280	280	218	218	242	250
584	L	AM95-525		H. brasiliensis	Brazil	Amazonas	B.-Constant	Planaltina (EMBRAPA)	195	197	243	253	197	210	208	210	138	138	320	322	265	267	277	279	128	128	165	165	280	280	204	218	230	242
585	L	AM95-526		H. brasiliensis	Brazil	Amazonas	B.-Constant	Planaltina (EMBRAPA)	195	199	191	243	197	201	204	208	134	138	318	324	265	269	274	277	122	130	161	167	280	280	219	219	230	242
586	L	AM95-527		H. brasiliensis	Brazil	Amazonas	B.-Constant	Planaltina (EMBRAPA)	199	199	245	257	207	214	205	213	126	148	316	322	283	297	288	291	126	134	161	165	280	291	204	212	234	244
587	L	AM95-528		H. brasiliensis	Brazil	Amazonas	B.-Constant	Planaltina (EMBRAPA)	195	215	244	244	207	207	204	207	134	136	284	284	273	274	291	291	116	116	155	159	280	296	220	220	238	238
588	L	AM95-529		H. brasiliensis	Brazil	Amazonas	B.-Constant	Planaltina (EMBRAPA)	191	207	227	244	201	201	199	200	130	134	284	284	258	270	240	266	109	109	155	157	280	299	224	224	-1	-1
589	L	AM95-530		H. brasiliensis	Brazil	Amazonas	B.-Constant	Planaltina (EMBRAPA)	206	206	243	279	201	214	211	211	140	140	284	284	289	298	275	275	132	132	155	159	280	280	214	229	236	252
590	L	AM95-531		H. brasiliensis	Brazil	Amazonas	B.-Constant	Planaltina (EMBRAPA)	195	201	191	241	199	207	205	209	134	136	314	322	259	279	283	295	124	136	159	159	280	282	214	223	236	244
591	L	AM95-532		H. brasiliensis	Brazil	Amazonas	B.-Constant	Planaltina (EMBRAPA)	195	195	191	241	203	203	205	209	136	138	314	314	256	258	270	282	124	128	159	171	280	280	194	214	236	250
592	L	AM95-533		H. brasiliensis	Brazil	Amazonas	B.-Constant	Planaltina (EMBRAPA)	193	206	239	241	203	203	205	217	134	134	306	306	267	267	263	277	120	128	159	159	280	284	218	218	242	250
593	L	AM95-534		H. brasiliensis	Brazil	Amazonas	B.-Constant	Planaltina (EMBRAPA)	193	193	191	243	213	214	205	208	126	134	314	322	257	267	273	297	134	134	159	161	280	280	212	214	232	247
594	L	AM95-536		H. brasiliensis	Brazil	Amazonas	B.-Constant	Planaltina (EMBRAPA)	197	204	227	227	213	213	194	203	128	128	332	334	270	279	240	240	109	109	155	155	280	294	224	229	222	242
595	L	AM95-537		H. brasiliensis	Brazil	Amazonas	B.-Constant	Planaltina (EMBRAPA)	193	197	227	243	201	205	205	209	134	138	314	314	251	279	272	288	122	136	159	159	280	280	214	214	244	249
596	L	AM95-539		H. brasiliensis	Brazil	Amazonas	B.-Constant	Planaltina (EMBRAPA)	199	211	249	253	197	201	206	208	-1	-1	320	320	251	271	274	274	122	128	157	163	280	280	214	221	228	228
597	L	AM95-541		H. brasiliensis	Brazil	Amazonas	B.-Constant	Planaltina (EMBRAPA)	193	199	241	241	203	203	206	206	138	138	312	320	259	269	285	288	120	122	159	161	280	280	194	194	242	249
598	L	AM95-542		H. brasiliensis	Brazil	Amazonas	B.-Constant	Planaltina (EMBRAPA)	195	216	191	241	203	205	205	209	134	134	304	318	272	276	270	275	128	128	163	163	280	280	208	217	249	249
599	L	AM95-543		H. brasiliensis	Brazil	Amazonas	B.-Constant	Planaltina (EMBRAPA)	193	195	239	241	199	203	207	215	128	134	312	314	265	269	277	283	134	134	159	159	280	284	214	216	244	251
600	L	AM95-544		H. brasiliensis	Brazil	Amazonas	B.-Constant	Planaltina (EMBRAPA)	195	203	191	241	201	203	206	207	134	134	314	314	259	263	295	315	120	120	159	159	280	280	216	216	236	242
601	L	AM95-545		H. brasiliensis	Brazil	Amazonas	B.-Constant	Planaltina (EMBRAPA)	201	201	241	241	201	203	207	211	134	134	314	314	251	256	285	293	120	120	161	171	280	280	214	214	242	244
602	L	AM95-547		H. brasiliensis	Brazil	Amazonas	B.-Constant	Planaltina (EMBRAPA)	195	207	191	244	201	201	193	205	128	138	284	284	257	274	240	277	126	126	155	159	280	280	216	224	246	249
603	L	AM95-73		H. brasiliensis	Brazil	Amazonas	Borba	Planaltina (EMBRAPA)	195	195	191	249	197	201	205	216	123	123	318	322	271	287	272	291	126	128	159	159	280	280	216	216	236	256
604	L	AM95-74		H. brasiliensis	Brazil	Amazonas	Borba	Planaltina (EMBRAPA)	195	206	191	239	201	205	205	205	134	134	314	314	263	263	272	282	120	120	159	161	280	280	206	206	238	249
605	L	AM95-75		H. brasiliensis	Brazil	Amazonas	Borba	Planaltina (EMBRAPA)	209	209	191	243	203	213	205	211	130	134	314	318	259	283	273	291	112	126	159	161	280	291	212	229	232	247
606	L	AM95-76		H. brasiliensis	Brazil	Amazonas	Borba	Planaltina (EMBRAPA)	199	217	243	243	197	203	204	206	138	138	320	322	251	271	277	277	116	122	165	167	280	280	194	219	228	242
607	L	AM95-77		H. brasiliensis	Brazil	Amazonas	Borba	Planaltina (EMBRAPA)	211	229	249	251	191	201	206	206	-1	-1	320	320	269	277	274	277	122	122	165	165	280	280	194	214	230	230
608	L	AM95-78		H. brasiliensis	Brazil	Amazonas	Borba	Planaltina (EMBRAPA)	193	193	191	245	203	214	205	205	134	138	306	318	267	277	283	291	130	134	161	165	280	291	212	215	234	244
609	L	AM95-79		H. brasiliensis	Brazil	Amazonas	Borba	Planaltina (EMBRAPA)	203	203	241	243	199	203	205	208	134	134	306	322	253	267	282	291	126	134	159	163	280	291	212	215	244	244
610	L	AM95-80		H. brasiliensis	Brazil	Amazonas	Borba	Planaltina (EMBRAPA)	195	207	241	241	201	214	209	209	140	163	284	304	265	265	273	273	120	122	159	163	280	280	204	222	232	249
611	L	AM95-81		H. brasiliensis	Brazil	Amazonas	Borba	Planaltina (EMBRAPA)	195	195	191	241	199	203	206	209	134	136	314	314	257	259	272	290	124	134	159	159	280	280	194	194	244	244
612	L	AM95-82		H. brasiliensis	Brazil	Amazonas	Borba	Planaltina (EMBRAPA)	195	199	191	245	199	214	205	219	126	163	308	322	267	267	273	297	124	126	159	163	280	280	194	204	232	240
613	L	AM95-83		H. brasiliensis	Brazil	Amazonas	Borba	Planaltina (EMBRAPA)	193	218	191	191	199	205	205	208	136	152	306	314	269	273	272	275	126	128	161	161	280	291	194	215	244	252
614	L	AM95-84		H. brasiliensis	Brazil	Amazonas	Borba	Planaltina (EMBRAPA)	206	206	227	241	205	207	204	206	136	136	312	312	270	298	240	288	124	124	155	159	280	287	229	231	236	242
615	L	AM95-85		H. brasiliensis	Brazil	Amazonas	Borba	Planaltina (EMBRAPA)	197	199	243	247	201	201	217	217	-1	-1	322	322	271	271	274	277	122	122	165	165	280	280	214	221	228	230
616	L	AM95-86		H. brasiliensis	Brazil	Amazonas	Borba	Planaltina (EMBRAPA)	195	195	191	191	201	214	208	215	134	140	314	314	267	269	273	275	120	128	159	159	280	280	222	238	234	249
617	L	AM95-87		H. brasiliensis	Brazil	Amazonas	Borba	Planaltina (EMBRAPA)	209	209	191	191	195	203	205	211	130	134	306	306	257	272	277	288	124	134	159	167	280	280	214	218	232	247
618	L	AM95-88		H. brasiliensis	Brazil	Amazonas	Borba	Planaltina (EMBRAPA)	199	199	247	253	191	199	204	204	132	132	318	320	251	271	275	277	128	132	165	165	280	280	204	218	242	244
619	L	AM95-89		H. brasiliensis	Brazil	Amazonas	Borba	Planaltina (EMBRAPA)	199	203	239	241	193	201	215	217	134	138	312	312	238	284	282	283	120	124	159	165	280	280	214	214	244	244
620	L	AM95-98		H. brasiliensis	Brazil	Amazonas	Manicoré	Planaltina (EMBRAPA)	193	199	243	267	203	217	215	223	132	142	306	310	265	271	282	291	116	122	159	163	280	291	221	221	232	249
621	L	AM95-99		H. brasiliensis	Brazil	Amazonas	Manicoré	Planaltina (EMBRAPA)	195	201	191	191	195	197	207	208	128	154	306	308	277	281	269	272	116	136	159	159	280	280	204	215	236	238
622	L	AVROS2037		H. brasiliensis	Indonesia	Wickham	unknown	Combi (CIRAD)	197	211	243	249	197	199	204	206	134	134	320	320	267	267	277	277	128	128	163	163	280	280	215	215	228	244
623	L	C297		H. brasiliensis	unknown	Wickham	unknown	Pindorama (IAC)	199	199	191	247	199	201	204	206	134	138	306	318	267	269	277	279	124	130	161	165	280	280	214	214	228	249
624	V	camargoana		H. camargoana	Brazil	unknown	unknown	Combi (CIRAD)	195	205	227	227	201	205	193	193	134	146	302	312	273	275	261	277	118	118	163	165	280	290	202	216	232	242
625	V	CD1078		H. brasiliensis	Guatemala	Wickham x Amazonian	Clavellina	Combi (CIRAD)	197	211	243	243	197	199	187	206	130	138	-1	-1	267	281	277	277	102	120	165	169	280	280	194	214	228	242
626	V	CD1161		H. brasiliensis	Guatemala	Wickham x Amazonian	Clavellina	Combi (CIRAD)	-1	-1	247	247	203	203	206	209	134	138	314	320	-1	-1	261	283	120	124	159	165	280	280	214	229	238	238
627	V	CDC273		H. brasiliensis	Guatemala	Wickham x Amazonian	Clavellina	Combi (CIRAD)	195	211	191	247	199	201	206	206	138	138	320	322	251	269	277	277	112	118	159	165	280	280	214	215	230	238
628	V	CDC312		H. brasiliensis	Guatemala	Wickham x Amazonian	Clavellina	Combi (CIRAD)	200	217	191	243	197	197	206	206	134	134	320	320	253	267	277	277	120	126	165	169	280	280	194	219	238	244
629	V	CDC347		H. brasiliensis	Guatemala	Wickham x Amazonian	Clavellina	Combi (CIRAD)	211	211	243	245	197	197	205	206	134	138	318	320	251	267	277	277	120	120	165	165	280	280	204	204	228	232
630	V	CDC358		H. brasiliensis	Guatemala	Wickham x Amazonian	Clavellina	Combi (CIRAD)	195	200	-1	-1	-1	-1	206	206	138	138	318	320	251	259	277	277	120	120	165	165	280	280	204	219	228	238
631	V	CDC429		H. brasiliensis	Guatemala	Wickham x Amazonian	Clavellina	Combi (CIRAD)	195	211	191	243	197	207	206	206	138	138	284	318	251	267	275	277	120	122	159	165	280	280	204	214	230	238
632	V	CDC56		H. brasiliensis	Guatemala	Wickham x Amazonian	Clavellina	Combi (CIRAD)	197	211	241	247	197	197	206	228	134	138	318	320	267	272	261	277	120	120	165	165	280	280	215	215	228	228
633	V	CDC846		H. brasiliensis	Guatemala	Wickham x Amazonian	Clavellina	Combi (CIRAD)	197	211	191	247	197	197	204	206	134	138	318	320	259	267	261	277	122	124	161	165	280	280	204	219	228	238
634	V	CDC943		H. brasiliensis	Guatemala	Wickham x Amazonian	Clavellina	Combi (CIRAD)	197	199	253	253	199	199	211	211	132	132	318	322	251	251	261	277	122	122	165	167	280	280	215	220	236	236
635	V	CDC986		H. brasiliensis	Guatemala	Wickham x Amazonian	Clavellina	Combi (CIRAD)	195	195	243	247	197	201	206	211	134	148	320	320	271	298	277	277	120	130	165	169	280	280	214	223	238	242
636	V	F4506		H. benthamiana	Brazil	Hevea_spp.	unknown	Combi (CIRAD)	203	211	227	265	195	195	200	206	142	144	-1	-1	-1	-1	271	271	122	134	157	157	-1	-1	217	217	-1	-1
637	V	F4512		H. benthamiana	Brazil	Hevea_spp.	unknown	Combi (CIRAD)	195	195	239	245	211	211	200	205	130	132	328	328	273	273	261	273	120	128	157	157	280	286	194	241	230	240
638	V	F4542		H. benthamiana	Brazil	Hevea_spp.	unknown	Combi (CIRAD)	195	205	227	265	209	209	194	201	144	144	-1	-1	-1	-1	271	275	120	122	155	157	280	288	206	217	234	234
639	V	FDR1305		H. brasiliensis	Guatemala	Wickham x Amazonian	unknown	Combi (CIRAD)	195	199	243	247	197	199	206	209	134	138	320	322	261	269	275	277	126	126	163	165	280	280	204	217	238	242
640	V	FDR281		H. brasiliensis	Guatemala	Wickham x Amazonian	unknown	Combi (CIRAD)	191	195	247	247	205	205	206	206	134	136	318	328	272	275	277	277	122	132	165	165	280	280	204	214	236	238
641	V	FDR4459		H. brasiliensis	Guatemala	Wickham x Amazonian	unknown	Combi (CIRAD)	195	197	243	249	197	197	206	206	138	138	306	318	267	306	277	277	120	120	165	165	280	280	214	214	238	238
642	V	FDR4461		H. brasiliensis	Guatemala	Wickham x Amazonian	unknown	Combi (CIRAD)	193	211	249	259	197	215	206	211	132	138	312	320	259	265	277	279	118	118	159	165	280	280	219	225	232	238
643	V	FDR4575		H. brasiliensis	Guatemala	Wickham x Amazonian	unknown	Combi (CIRAD)	197	211	249	261	197	205	206	206	138	144	304	318	267	283	271	271	120	120	159	165	280	280	214	216	238	244
644	V	FDR4773		H. brasiliensis	Guatemala	Wickham x Amazonian	unknown	Combi (CIRAD)	-1	-1	243	247	197	207	204	206	132	138	320	320	-1	-1	275	281	122	122	165	165	280	280	214	214	228	232
645	V	FDR5211		H. brasiliensis	Guatemala	Wickham x Amazonian	unknown	Combi (CIRAD)	195	197	191	249	197	197	204	206	132	138	320	320	251	258	277	277	120	120	159	163	280	280	204	204	232	244
646	V	FDR5482		H. brasiliensis	Guatemala	Wickham x Amazonian	unknown	Combi (CIRAD)	-1	-1	243	247	197	207	206	206	132	138	306	318	-1	-1	275	275	120	122	163	165	280	280	194	204	218	238
647	V	FDR5597		H. brasiliensis	Guatemala	Wickham x Amazonian	unknown	Combi (CIRAD)	195	197	243	243	197	197	204	206	138	138	306	318	251	306	275	275	122	122	165	165	280	280	214	214	232	244
648	V	FDR5643		H. brasiliensis	Guatemala	Wickham x Amazonian	unknown	Combi (CIRAD)	195	197	243	243	197	197	206	211	132	138	318	320	269	306	271	271	122	130	159	163	280	280	204	204	232	238
649	V	FDR5763		H. brasiliensis	Guatemala	Wickham x Amazonian	unknown	Combi (CIRAD)	195	197	191	243	197	205	205	206	130	138	318	318	258	268	273	277	122	124	165	165	280	280	204	204	228	256
650	V	FDR5788		H. brasiliensis	Guatemala	Wickham x Amazonian	unknown	Combi (CIRAD)	193	197	191	243	197	199	204	217	136	136	306	320	269	272	277	277	128	130	163	167	280	280	208	217	230	244
651	V	FDR6099		H. brasiliensis	Guatemala	Wickham x Amazonian	unknown	Combi (CIRAD)	-1	-1	243	265	203	211	200	209	130	138	306	320	272	298	271	271	118	128	163	163	280	280	214	214	240	248
652	L	GT1		H. brasiliensis	Indonesia	Wickham	unknown	Votuporanga (IAC)	199	199	243	249	197	199	206	206	138	138	320	320	267	269	277	277	120	120	163	165	280	280	217	219	230	244
653	V	GU11		H. brasiliensis	Guatemala	Wickham	unknown	Combi (CIRAD)	195	195	243	253	197	199	206	206	134	134	320	320	267	269	261	277	120	130	165	167	280	280	204	214	238	238
654	L	GU1296		H. brasiliensis	Guatemala	Wickham	unknown	Pindorama (IAC)	211	211	245	249	197	197	206	207	142	142	310	318	251	269	277	277	120	120	165	169	280	291	204	204	230	236
655	V	GU1479		H. brasiliensis	Guatemala	Wickham	unknown	Combi (CIRAD)	195	229	249	253	191	197	206	208	130	134	314	322	267	285	277	277	118	122	159	165	280	280	204	229	228	238
656	V	GU164		H. brasiliensis	Guatemala	Wickham	unknown	Combi (CIRAD)	195	211	245	247	197	199	206	206	134	134	318	320	-1	-1	277	291	120	126	161	169	280	280	214	214	228	244
657	V	GU168		H. brasiliensis	Guatemala	Wickham	unknown	Combi (CIRAD)	199	229	243	245	197	201	206	206	134	134	320	320	251	271	277	291	120	126	165	165	280	280	214	215	228	228
658	V	GU174		H. brasiliensis	Guatemala	Wickham	unknown	Combi (CIRAD)	199	229	243	245	197	197	206	206	134	134	320	320	251	267	261	275	120	126	165	169	280	280	214	215	228	244
659	V	GU176		H. brasiliensis	Guatemala	Wickham	unknown	Combi (CIRAD)	195	199	245	247	197	203	206	206	134	134	320	320	271	283	277	291	120	120	161	169	280	280	214	214	228	244
660	V	GU198		H. brasiliensis	Guatemala	Wickham	unknown	Combi (CIRAD)	199	211	243	249	205	207	204	206	134	134	320	320	-1	-1	261	279	134	138	161	165	280	280	217	217	230	238
661	V	GU467AN		H. brasiliensis	Guatemala	Wickham	unknown	Combi (CIRAD)	199	211	245	247	197	197	204	206	134	134	-1	-1	267	283	277	291	112	126	165	165	-1	-1	194	215	228	242
662	L	GU477		H. brasiliensis	Guatemala	Wickham	unknown	Pindorama (IAC)	199	199	243	245	197	197	204	206	134	134	318	320	251	269	275	275	120	126	161	165	280	280	219	219	244	244
663	V	GU477		H. brasiliensis	Guatemala	Wickham	unknown	Combi (CIRAD)	199	211	243	245	197	197	204	206	134	134	318	320	-1	-1	277	277	120	126	161	165	280	280	194	219	242	244
664	V	GU86		H. brasiliensis	Guatemala	Wickham	unknown	Combi (CIRAD)	199	229	249	253	197	199	206	209	134	134	-1	-1	265	279	277	277	130	130	163	167	280	280	204	221	228	238
665	V	GU969		H. brasiliensis	Guatemala	Wickham	unknown	Combi (CIRAD)	199	229	245	247	197	197	206	206	134	134	320	320	267	283	261	275	120	120	161	169	280	280	-1	-1	228	238
666	V	guianensis		H. guianensis	French Guiana	Hevea_spp.	unknown	Combi (CIRAD)	195	211	231	235	193	193	194	198	122	122	312	316	290	290	259	259	118	118	155	159	-1	-1	208	220	220	238
667	L	H.BENTHAMIANA		H. benthamiana	Brazil	unknown	unknown	Manaus (EMBRAPA)	195	206	241	245	187	187	194	200	130	140	328	328	270	272	-1	-1	134	138	157	157	280	280	194	248	241	241
668	L	H.CAMARGOANA		H. camargoana	Brazil	unknown	unknown	Manaus (EMBRAPA)	195	206	227	265	187	209	194	201	144	144	320	330	274	290	238	272	120	122	155	157	280	287	206	218	234	234
669	L	H.NITIDA		H. camargoana	Brazil	unknown	unknown	Manaus (EMBRAPA)	-1	-1	229	249	209	217	196	196	130	130	328	330	294	298	266	266	112	124	161	163	280	304	206	222	232	262
670	L	H.PAUCIFLORA		H. pauciflora	Brazil	unknown	unknown	Manaus (EMBRAPA)	201	201	227	241	201	209	206	212	138	138	320	330	274	290	263	268	124	124	155	155	280	294	219	219	241	250
671	L	H.PUDARI		H. pudari	Brazil	unknown	unknown	Manaus (EMBRAPA)	-1	-1	238	249	214	217	194	208	130	130	330	330	274	282	238	266	108	134	155	161	280	304	206	206	250	269
672	L	HARBEL60		H. brasiliensis	Liberia	Wickham	Harbel	Combi (CIRAD)	197	197	243	247	197	197	204	206	138	138	318	320	269	269	259	277	122	130	163	163	280	280	204	214	230	238
673	L	IRCA101		H. brasiliensis	Côte d'Ivoire	Wickham	Bimbresso	Combi (CIRAD)	199	199	247	249	199	201	204	206	138	138	320	320	267	285	261	277	112	112	165	165	280	280	204	215	238	238
674	L	IRCA230		H. brasiliensis	Côte d'Ivoire	Wickham	Bimbresso	Combi (CIRAD)	199	199	247	249	197	199	206	206	138	138	320	320	267	285	261	277	112	112	163	165	280	280	217	219	230	238
675	L	IRCA317		H. brasiliensis	Côte d'Ivoire	Wickham	Bimbresso	Combi (CIRAD)	199	199	243	247	199	199	204	206	138	138	320	320	251	267	261	277	112	112	163	165	280	280	215	217	238	244
676	L	IRCA331		H. brasiliensis	Côte d'Ivoire	Wickham	Bimbresso	Combi (CIRAD)	199	199	247	249	199	199	204	206	138	138	320	320	251	269	261	277	112	112	163	165	280	280	214	219	238	244
677	L	IRCA41		H. brasiliensis	Côte d'Ivoire	Wickham	Bimbresso	Combi (CIRAD)	199	199	247	249	199	199	206	206	138	138	320	320	251	267	261	277	112	112	163	163	280	280	215	219	238	244
678	L	IRCA523		H. brasiliensis	Côte d'Ivoire	Wickham	Bimbresso	Combi (CIRAD)	199	199	247	247	197	199	204	204	134	138	320	320	267	285	261	261	112	130	163	165	280	280	204	217	228	238
679	L	IRCA733		H. brasiliensis	Côte d'Ivoire	Wickham	Bimbresso	Combi (CIRAD)	199	211	247	247	197	199	204	207	138	138	320	324	269	285	261	277	120	120	161	163	280	280	215	221	228	238
680	L	IRCA840		H. brasiliensis	Côte d'Ivoire	Wickham	Bimbresso	Combi (CIRAD)	199	199	243	247	191	199	206	206	138	138	320	320	251	269	261	277	112	120	165	165	280	280	204	215	238	238
681	V	MDF114		H. brasiliensis	Peru	Madre_de_Dios	unknown	Combi (CIRAD)	-1	-1	191	259	207	213	211	220	130	132	-1	-1	261	300	271	279	116	122	159	161	280	280	204	216	232	244
682	V	MDF138		H. brasiliensis	Peru	Madre_de_Dios	unknown	Combi (CIRAD)	195	197	243	243	197	197	206	219	138	162	-1	-1	269	277	275	277	118	118	163	169	280	280	204	215	238	242
683	V	MDF158		H. brasiliensis	Peru	Madre_de_Dios	unknown	Combi (CIRAD)	-1	-1	191	259	205	207	204	204	132	132	-1	-1	283	306	273	283	122	136	161	161	-1	-1	194	229	236	246
684	L	MDF180		H. brasiliensis	Peru	Madre_de_Dios	unknown	Combi (CIRAD)	195	195	191	191	205	205	220	226	132	142	312	312	253	261	277	283	130	136	159	159	280	280	204	216	242	250
685	V	MDF180		H. brasiliensis	Peru	Madre_de_Dios	unknown	Combi (CIRAD)	195	199	191	263	205	205	220	226	132	142	312	312	253	261	277	283	130	136	159	159	280	280	204	216	242	250
686	V	MDF362		H. brasiliensis	Peru	Madre_de_Dios	unknown	Combi (CIRAD)	207	219	191	191	197	205	205	208	134	140	304	304	253	259	271	271	116	136	159	161	280	280	194	216	218	218
687	V	MDF6		H. brasiliensis	Peru	Madre_de_Dios	unknown	Combi (CIRAD)	-1	-1	191	245	205	205	205	207	132	132	306	318	267	279	271	273	114	136	161	165	-1	-1	205	214	234	244
688	V	MDF72		H. brasiliensis	Peru	Madre_de_Dios	unknown	Combi (CIRAD)	-1	-1	191	191	205	205	205	209	130	134	318	324	258	258	273	277	124	132	159	165	-1	-1	194	214	218	218
689	V	MDX17		H. brasiliensis	Liberia	W_x_Am	unknown	Combi (CIRAD)	-1	-1	191	243	201	207	206	226	138	138	-1	-1	251	271	261	275	118	120	159	165	280	280	214	214	230	238
690	V	MDX45		H. brasiliensis	Liberia	W_x_Am	unknown	Combi (CIRAD)	195	203	247	259	199	201	206	226	146	146	312	320	261	271	261	273	120	134	159	165	280	280	214	214	238	238
691	V	MDX50		H. brasiliensis	Liberia	W_x_Am	unknown	Combi (CIRAD)	-1	-1	191	247	205	205	206	211	130	134	320	320	270	283	277	277	120	120	159	169	280	280	194	214	228	236
692	V	MDX608		H. brasiliensis	Liberia	W_x_Am	unknown	Combi (CIRAD)	199	207	243	247	-1	-1	204	204	-1	-1	322	322	275	277	-1	-1	122	122	165	165	280	280	204	221	232	238
693	V	MDX98		H. brasiliensis	Liberia	W_x_Am	unknown	Combi (CIRAD)	193	199	191	247	197	205	206	211	134	134	320	320	257	269	275	277	120	134	159	165	280	280	194	204	238	248
694	V	MT/A/20/1		H. brasiliensis	Brazil	Mato_Grosso	Araçatuba	Combi (CIRAD)	195	200	249	249	197	197	206	206	134	138	318	320	267	269	275	277	120	120	163	165	280	280	204	219	230	238
695	V	MT/A/21/10		H. brasiliensis	Brazil	Mato_Grosso	Araçatuba	Combi (CIRAD)	199	199	251	251	195	207	204	204	144	144	322	322	260	275	275	275	122	122	165	165	280	280	217	217	230	240
696	L	MT/C/07/188		H. brasiliensis	Brazil	Mato_Grosso	Juruena	Pindorama (IAC)	197	197	243	251	210	210	211	212	-1	-1	324	324	251	275	275	275	134	134	165	167	280	280	219	219	228	228
697	V	MT/C/10/1		H. brasiliensis	Brazil	Mato_Grosso	Juruena	Combi (CIRAD)	199	209	-1	-1	201	211	197	212	132	132	318	318	273	281	275	277	110	110	165	165	280	280	221	223	238	242
698	V	MT/C/1/1		H. brasiliensis	Brazil	Mato_Grosso	Juruena	Combi (CIRAD)	195	199	249	251	199	217	204	213	136	136	320	320	251	271	277	277	120	120	165	167	280	280	218	218	228	248
699	V	MT/C/1/11		H. brasiliensis	Brazil	Mato_Grosso	Juruena	Combi (CIRAD)	195	197	249	251	197	211	207	207	132	148	322	322	257	277	277	279	108	132	165	167	280	280	216	221	242	242
700	L	MT/C/1/13		H. brasiliensis	Brazil	Mato_Grosso	Juruena	Michelin	211	229	243	243	197	199	206	206	134	134	318	320	269	269	277	277	118	118	165	165	280	280	204	219	238	244
701	V	MT/C/1/13		H. brasiliensis	Brazil	Mato_Grosso	Juruena	Combi (CIRAD)	211	229	243	243	197	199	206	206	134	134	318	320	269	269	277	277	118	118	165	165	280	280	204	219	238	244
702	V	MT/C/1/13		H. brasiliensis	Brazil	Mato_Grosso	Juruena	Combi (CIRAD)	197	197	251	251	199	199	-1	-1	136	148	324	324	257	257	261	277	108	108	165	165	280	280	204	216	242	248
703	V	MT/C/1/16		H. brasiliensis	Brazil	Mato_Grosso	Juruena	Combi (CIRAD)	199	205	253	253	201	211	205	211	134	134	320	320	251	251	273	277	122	122	165	167	280	280	219	219	246	248
704	L	MT/C/1/17		H. brasiliensis	Brazil	Mato_Grosso	Juruena	Michelin	199	207	247	251	205	205	200	212	144	144	318	318	263	271	275	275	108	130	165	165	280	280	212	215	230	238
705	V	MT/C/1/17		H. brasiliensis	Brazil	Mato_Grosso	Juruena	Combi (CIRAD)	199	207	247	251	205	205	200	212	132	144	318	318	263	271	277	277	108	130	165	165	280	280	212	215	230	238
706	V	MT/C/1/18		H. brasiliensis	Brazil	Mato_Grosso	Juruena	Combi (CIRAD)	199	199	247	247	197	201	208	210	-1	-1	318	320	251	271	277	281	120	120	165	165	280	280	212	217	228	246
707	V	MT/C/1/21		H. brasiliensis	Brazil	Mato_Grosso	Juruena	Combi (CIRAD)	199	199	249	253	199	205	207	210	-1	-1	320	322	271	281	277	277	130	130	165	165	280	280	212	221	230	246
708	V	MT/C/1/23		H. brasiliensis	Brazil	Mato_Grosso	Juruena	Combi (CIRAD)	197	199	247	251	197	215	210	211	-1	-1	320	320	269	271	277	277	108	128	165	165	280	280	212	219	228	238
709	V	MT/C/1/3		H. brasiliensis	Brazil	Mato_Grosso	Juruena	Combi (CIRAD)	199	199	253	253	197	201	205	210	136	136	320	320	251	302	277	277	122	122	165	167	280	280	219	219	232	248
710	V	MT/C/1/4		H. brasiliensis	Brazil	Mato_Grosso	Juruena	Combi (CIRAD)	199	199	243	249	203	205	210	212	-1	-1	320	320	271	273	277	279	108	108	165	165	280	280	194	215	228	238
711	V	MT/C/1/7		H. brasiliensis	Brazil	Mato_Grosso	Juruena	Combi (CIRAD)	197	211	243	243	197	197	204	206	130	142	318	320	267	269	267	277	120	130	163	165	280	280	204	217	230	244
712	L	MT/C/1/188-2		H. brasiliensis	Brazil	Mato_Grosso	Juruena	Pindorama (IAC)	197	197	243	251	210	210	211	212	-1	-1	324	324	251	275	275	275	-1	-1	165	167	280	280	194	219	228	228
713	V	MT/C/2/11		H. brasiliensis	Brazil	Mato_Grosso	Juruena	Combi (CIRAD)	201	207	247	249	197	217	205	207	130	136	322	322	273	275	265	275	120	122	163	165	280	280	221	221	230	232
714	V	MT/C/2/12		H. brasiliensis	Brazil	Mato_Grosso	Juruena	Combi (CIRAD)	195	207	245	253	201	203	205	211	134	134	318	322	269	277	275	277	122	122	163	165	280	280	219	219	238	242
715	V	MT/C/2/13		H. brasiliensis	Brazil	Mato_Grosso	Juruena	Combi (CIRAD)	193	199	243	247	199	203	205	211	134	136	318	322	265	275	261	275	122	136	163	165	280	280	221	221	230	238
716	V	MT/C/2/14		H. brasiliensis	Brazil	Mato_Grosso	Juruena	Combi (CIRAD)	203	207	247	251	201	203	205	208	136	148	320	322	251	277	275	277	122	122	165	165	280	280	217	221	238	238
717	V	MT/C/2/16		H. brasiliensis	Brazil	Mato_Grosso	Juruena	Combi (CIRAD)	193	207	247	247	197	203	197	205	134	136	320	322	251	277	275	277	122	122	165	165	280	280	214	219	232	238
718	V	MT/C/2/2		H. brasiliensis	Brazil	Mato_Grosso	Juruena	Combi (CIRAD)	195	207	247	255	201	203	205	205	130	136	318	322	265	277	275	279	122	122	165	165	280	280	216	222	232	232
719	V	MT/C/2/20		H. brasiliensis	Brazil	Mato_Grosso	Juruena	Combi (CIRAD)	199	207	245	253	199	217	204	207	132	136	320	322	269	277	275	277	122	122	165	165	280	280	219	221	232	232
720	V	MT/C/2/21		H. brasiliensis	Brazil	Mato_Grosso	Juruena	Combi (CIRAD)	200	207	243	245	199	203	205	210	136	136	322	322	257	275	267	275	122	122	165	165	280	280	217	221	232	240
721	V	MT/C/2/22		H. brasiliensis	Brazil	Mato_Grosso	Juruena	Combi (CIRAD)	195	207	247	251	199	209	208	208	132	132	318	320	269	302	275	281	120	122	165	165	280	280	215	219	228	238
722	V	MT/C/2/23		H. brasiliensis	Brazil	Mato_Grosso	Juruena	Combi (CIRAD)	195	207	245	251	203	213	204	213	-1	-1	320	322	249	275	275	277	122	122	163	165	280	280	215	221	232	242
723	V	MT/C/2/24		H. brasiliensis	Brazil	Mato_Grosso	Juruena	Combi (CIRAD)	200	207	247	251	203	211	197	205	136	136	320	322	267	275	275	275	122	122	163	165	280	280	219	219	232	240
724	V	MT/C/2/28		H. brasiliensis	Brazil	Mato_Grosso	Juruena	Combi (CIRAD)	197	199	247	251	217	221	204	211	136	148	320	322	273	275	267	275	122	136	165	165	280	280	215	218	232	242
725	V	MT/C/2/29		H. brasiliensis	Brazil	Mato_Grosso	Juruena	Combi (CIRAD)	199	207	245	251	203	217	205	205	136	136	322	322	273	275	275	275	122	130	163	165	280	280	218	221	232	240
726	V	MT/C/2/31		H. brasiliensis	Brazil	Mato_Grosso	Juruena	Combi (CIRAD)	197	207	247	251	209	217	205	209	136	136	322	324	-1	-1	275	275	122	122	163	165	280	280	218	218	232	232
727	V	MT/C/2/34		H. brasiliensis	Brazil	Mato_Grosso	Juruena	Combi (CIRAD)	199	207	243	247	201	203	204	205	-1	-1	322	322	275	277	275	277	122	134	165	165	280	280	204	221	232	238
728	V	MT/C/2/36		H. brasiliensis	Brazil	Mato_Grosso	Juruena	Combi (CIRAD)	207	207	245	253	203	203	204	208	148	148	318	322	265	275	275	277	122	122	163	163	280	280	218	218	238	240
729	V	MT/C/2/39		H. brasiliensis	Brazil	Mato_Grosso	Juruena	Combi (CIRAD)	-1	-1	245	249	201	203	197	204	136	136	318	322	273	277	275	277	122	124	165	165	280	280	218	221	232	238
730	V	MT/C/2/4		H. brasiliensis	Brazil	Mato_Grosso	Juruena	Combi (CIRAD)	207	215	245	251	217	221	204	211	130	130	322	322	275	277	275	277	122	122	165	165	280	280	221	221	238	242
731	V	MT/C/2/42		H. brasiliensis	Brazil	Mato_Grosso	Juruena	Combi (CIRAD)	195	207	191	245	201	203	204	210	136	136	318	322	249	275	275	279	122	122	165	165	280	280	218	221	232	232
732	V	MT/C/2/46		H. brasiliensis	Brazil	Mato_Grosso	Juruena	Combi (CIRAD)	-1	-1	245	251	215	217	205	210	150	150	320	322	275	275	275	275	122	122	163	165	-1	-1	219	221	232	240
733	V	MT/C/2/5		H. brasiliensis	Brazil	Mato_Grosso	Juruena	Combi (CIRAD)	197	199	245	253	211	217	199	204	154	154	322	324	249	275	275	281	122	130	163	165	280	280	217	222	232	242
734	V	MT/C/2/6		H. brasiliensis	Brazil	Mato_Grosso	Juruena	Combi (CIRAD)	197	199	247	249	201	203	205	210	136	150	318	320	271	275	275	275	122	122	163	165	280	280	219	221	232	240
735	V	MT/C/2/8		H. brasiliensis	Brazil	Mato_Grosso	Juruena	Combi (CIRAD)	197	207	243	247	203	217	204	210	136	136	322	322	259	277	275	277	122	132	163	165	280	280	219	221	228	238
736	V	MT/C/3/1		H. brasiliensis	Brazil	Mato_Grosso	Juruena	Combi (CIRAD)	195	201	251	253	199	203	208	211	132	132	320	320	302	302	-1	-1	120	122	163	165	280	280	215	215	228	242
737	V	MT/C/4/11		H. brasiliensis	Brazil	Mato_Grosso	Juruena	Combi (CIRAD)	201	207	243	251	197	213	205	208	130	134	320	322	251	266	281	281	132	132	165	165	280	280	215	216	238	244
738	L	MT/C/4/13		H. brasiliensis	Brazil	Mato_Grosso	Juruena	Michelin	199	199	243	247	197	199	208	208	134	140	320	320	261	279	277	281	122	122	165	165	280	280	216	221	228	238
739	V	MT/C/4/13		H. brasiliensis	Brazil	Mato_Grosso	Juruena	Combi (CIRAD)	199	199	243	247	197	199	208	208	134	140	-1	-1	261	279	277	281	122	122	165	165	280	280	216	221	228	238
740	V	MT/C/4/22		H. brasiliensis	Brazil	Mato_Grosso	Juruena	Combi (CIRAD)	195	203	191	249	197	205	197	211	134	134	320	320	266	274	263	277	132	132	165	165	280	280	219	219	230	238
741	V	MT/C/4/25		H. brasiliensis	Brazil	Mato_Grosso	Juruena	Combi (CIRAD)	-1	-1	251	253	199	211	208	210	134	134	318	320	261	265	265	275	122	122	165	165	280	280	216	217	242	244
742	V	MT/C/4/27		H. brasiliensis	Brazil	Mato_Grosso	Juruena	Combi (CIRAD)	199	201	243	247	197	213	208	211	130	134	320	324	266	271	277	281	132	132	165	165	280	280	216	217	228	230
743	V	MT/C/4/29		H. brasiliensis	Brazil	Mato_Grosso	Juruena	Combi (CIRAD)	199	200	243	253	201	211	208	210	144	148	320	320	251	266	265	279	120	122	165	165	280	280	216	218	-1	-1
744	V	MT/C/4/32		H. brasiliensis	Brazil	Mato_Grosso	Juruena	Combi (CIRAD)	197	199	251	251	197	199	208	211	134	134	320	320	-1	-1	275	281	122	122	165	165	280	280	216	216	240	244
745	V	MT/C/4/33		H. brasiliensis	Brazil	Mato_Grosso	Juruena	Combi (CIRAD)	195	199	245	251	197	197	209	211	-1	-1	320	324	-1	-1	265	277	132	132	165	165	280	280	217	217	240	244
746	V	MT/C/4/37		H. brasiliensis	Brazil	Mato_Grosso	Juruena	Combi (CIRAD)	195	199	251	253	197	197	208	208	134	148	320	322	261	265	265	275	132	132	165	165	280	280	216	218	228	242
747	V	MT/C/4/40		H. brasiliensis	Brazil	Mato_Grosso	Juruena	Combi (CIRAD)	197	197	243	249	201	205	201	207	124	124	320	320	266	274	-1	-1	126	126	165	165	280	280	215	221	228	230
748	V	MT/C/4/45		H. brasiliensis	Brazil	Mato_Grosso	Juruena	Combi (CIRAD)	211	229	247	249	197	199	206	206	138	138	320	320	267	285	277	277	118	118	163	165	280	280	214	219	238	244
749	L	MT/C/4/5		H. brasiliensis	Brazil	Mato_Grosso	Juruena	unknown	197	201	243	251	197	212	210	210	136	148	318	320	265	265	277	281	132	132	163	165	280	280	212	217	228	240
750	V	MT/C/4/5		H. brasiliensis	Brazil	Mato_Grosso	Juruena	Combi (CIRAD)	197	201	243	251	197	211	209	209	136	148	318	320	265	266	277	281	132	132	163	165	280	280	211	217	228	240
751	V	MT/C/4/8		H. brasiliensis	Brazil	Mato_Grosso	Juruena	Combi (CIRAD)	199	200	243	253	197	197	210	212	140	148	320	320	263	266	277	281	122	132	163	165	280	280	215	216	228	248
752	V	MT/C/5/11		H. brasiliensis	Brazil	Mato_Grosso	Juruena	Combi (CIRAD)	199	199	253	253	199	211	210	210	132	138	318	328	257	273	277	279	122	122	167	167	280	280	215	221	236	238
753	V	MT/C/5/12		H. brasiliensis	Brazil	Mato_Grosso	Juruena	Combi (CIRAD)	197	197	251	251	197	207	204	212	-1	-1	-1	-1	251	274	275	277	108	132	165	165	280	280	219	221	230	242
754	V	MT/C/5/18		H. brasiliensis	Brazil	Mato_Grosso	Juruena	Combi (CIRAD)	195	207	251	253	211	211	210	213	140	142	322	322	264	273	265	275	116	120	163	165	280	280	215	219	228	230
755	V	MT/C/5/2		H. brasiliensis	Brazil	Mato_Grosso	Juruena	Combi (CIRAD)	195	197	251	251	197	209	205	213	132	140	320	320	273	273	265	265	122	132	163	165	280	280	215	215	228	240
756	V	MT/C/5/20		H. brasiliensis	Brazil	Mato_Grosso	Juruena	Combi (CIRAD)	199	199	247	251	199	207	204	211	132	132	-1	-1	251	267	275	279	108	132	165	167	280	280	219	222	-1	-1
757	V	MT/C/5/25		H. brasiliensis	Brazil	Mato_Grosso	Juruena	Combi (CIRAD)	195	197	251	253	197	209	204	212	134	134	320	322	267	271	261	277	122	130	165	165	280	280	204	221	228	240
758	L	MT/C/5/26		H. brasiliensis	Brazil	Mato_Grosso	Juruena	Michelin	197	199	191	251	201	207	208	211	130	138	284	314	251	275	265	279	122	132	163	165	280	280	214	221	218	242
759	V	MT/C/5/26		H. brasiliensis	Brazil	Mato_Grosso	Juruena	Combi (CIRAD)	197	199	249	251	201	207	211	212	138	138	-1	-1	251	275	265	279	122	132	163	165	280	280	214	221	242	242
760	V	MT/C/5/28		H. brasiliensis	Brazil	Mato_Grosso	Juruena	Combi (CIRAD)	195	209	251	253	207	207	211	212	134	134	-1	-1	271	273	265	275	132	132	-1	-1	280	280	215	219	230	242
761	V	MT/C/5/3		H. brasiliensis	Brazil	Mato_Grosso	Juruena	Combi (CIRAD)	209	209	253	267	207	213	211	212	140	140	-1	-1	251	267	265	285	116	134	165	167	280	280	215	215	230	244
762	V	MT/C/5/4		H. brasiliensis	Brazil	Mato_Grosso	Juruena	Combi (CIRAD)	195	195	247	247	197	201	208	212	-1	-1	320	320	251	265	265	275	122	122	165	165	280	280	214	221	242	242
763	V	MT/C/6/10		H. brasiliensis	Brazil	Mato_Grosso	Juruena	Combi (CIRAD)	199	207	249	249	201	207	208	211	134	136	320	320	251	251	275	275	130	132	165	165	280	280	215	215	230	240
764	V	MT/C/6/15		H. brasiliensis	Brazil	Mato_Grosso	Juruena	Combi (CIRAD)	197	197	253	253	197	199	210	211	134	134	318	328	249	257	279	279	122	122	165	165	280	280	215	219	236	238
765	V	MT/C/6/3		H. brasiliensis	Brazil	Mato_Grosso	Juruena	Combi (CIRAD)	-1	-1	253	253	199	199	210	211	132	132	318	322	251	251	261	277	122	122	165	167	280	280	215	219	236	236
766	V	MT/C/7/1		H. brasiliensis	Brazil	Mato_Grosso	Juruena	Combi (CIRAD)	195	199	191	253	197	201	204	212	144	144	318	318	251	275	275	279	122	122	165	165	280	280	221	221	238	240
767	V	MT/C/7/2		H. brasiliensis	Brazil	Mato_Grosso	Juruena	Combi (CIRAD)	199	211	247	251	207	209	204	208	-1	-1	322	324	253	257	-1	-1	132	132	165	165	280	280	220	222	230	238
768	L	MT/C/7/5		H. brasiliensis	Brazil	Mato_Grosso	Juruena	Michelin	197	199	191	251	197	201	211	212	142	178	318	328	271	275	277	277	122	122	165	165	280	280	215	219	238	242
769	V	MT/C/7/5		H. brasiliensis	Brazil	Mato_Grosso	Juruena	Combi (CIRAD)	197	199	191	251	197	201	211	212	-1	-1	318	328	271	275	-1	-1	122	122	165	165	280	280	215	219	238	242
770	V	MT/C/9/2		H. brasiliensis	Brazil	Mato_Grosso	Juruena	Combi (CIRAD)	195	195	243	251	199	209	197	197	136	136	320	324	260	275	277	277	132	132	165	167	280	280	215	219	238	248
771	V	MT/C/9/3		H. brasiliensis	Brazil	Mato_Grosso	Juruena	Combi (CIRAD)	195	197	243	243	199	199	197	208	136	136	318	320	251	251	265	277	130	130	163	165	280	280	219	220	238	248
772	L	MT/C/9/4		H. brasiliensis	Brazil	Mato_Grosso	Juruena	Michelin	195	204	243	249	197	203	208	211	144	144	318	320	251	267	277	277	130	132	165	165	280	280	215	219	238	249
773	V	MT/C/9/4		H. brasiliensis	Brazil	Mato_Grosso	Juruena	Combi (CIRAD)	195	203	243	249	197	203	208	211	144	144	318	320	251	267	277	277	130	132	165	165	280	280	215	219	238	248
774	L	MT/C/5/25		H. brasiliensis	Brazil	Mato_Grosso	Juruena	Michelin	195	197	251	253	197	210	204	212	134	134	320	322	267	271	261	277	122	130	165	165	280	280	204	222	228	240
775	V	MT/I/0/21		H. brasiliensis	Brazil	Mato_Grosso	Itauba	Combi (CIRAD)	195	200	191	243	197	201	205	205	144	164	306	312	267	271	271	271	122	124	151	165	292	292	229	229	232	238
776	V	MT/I/0/3		H. brasiliensis	Brazil	Mato_Grosso	Juruena	Combi (CIRAD)	195	199	243	249	197	197	206	206	134	138	318	320	267	269	267	277	120	130	163	165	280	280	204	217	230	230
777	L	MT/I/07/		H. brasiliensis	Brazil	Mato_Grosso	Juruena	Votuporanga (IAC)	195	213	239	239	201	203	205	210	140	142	312	320	253	263	277	283	116	122	163	165	280	280	228	228	240	240
778	L	MT/I/1/41		H. brasiliensis	Brazil	Mato_Grosso	Vila Bela ?	Votuporanga (IAC)	195	195	249	249	199	203	216	216	132	140	306	312	251	258	263	283	122	142	159	159	280	280	226	226	234	238
779	L	MT/I/4/5A		H. brasiliensis	Brazil	Mato_Grosso	Vila Bela ?	Votuporanga (IAC)	195	195	191	239	203	203	205	216	124	146	308	312	251	253	266	266	116	138	165	165	280	280	216	230	238	246
780	V	MT/IT/12/11		H. brasiliensis	Brazil	Mato_Grosso	Itauba	Combi (CIRAD)	199	199	243	251	199	207	208	212	134	138	322	322	263	263	277	277	118	122	165	165	280	280	219	219	234	242
781	V	MT/IT/12/19		H. brasiliensis	Brazil	Mato_Grosso	Itauba	Combi (CIRAD)	199	215	253	267	201	201	204	210	132	132	320	322	265	269	275	279	110	114	165	165	280	280	219	221	240	240
782	V	MT/IT/12/24		H. brasiliensis	Brazil	Mato_Grosso	Itauba	Combi (CIRAD)	199	215	247	251	203	211	208	210	134	134	-1	-1	-1	-1	275	275	122	122	165	167	-1	-1	219	219	234	234
783	V	MT/IT/12/25		H. brasiliensis	Brazil	Mato_Grosso	Itauba	Combi (CIRAD)	199	227	247	251	207	211	205	209	136	136	324	324	257	263	277	277	110	122	165	165	280	280	219	219	-1	-1
784	V	MT/IT/12/31		H. brasiliensis	Brazil	Mato_Grosso	Itauba	Combi (CIRAD)	199	200	249	267	199	211	204	212	138	138	322	322	263	265	259	259	122	122	165	165	280	280	215	219	242	244
785	V	MT/IT/12/32		H. brasiliensis	Brazil	Mato_Grosso	Itauba	Combi (CIRAD)	199	199	251	267	211	211	212	212	138	138	322	322	273	273	277	277	122	122	165	165	280	280	215	219	-1	-1
786	V	MT/IT/13/17		H. brasiliensis	Brazil	Mato_Grosso	Itauba	Combi (CIRAD)	195	209	247	255	207	209	204	212	138	138	320	322	257	275	277	279	122	122	165	165	280	280	219	219	230	230
787	L	MT/IT/13/256		H. brasiliensis	Brazil	Mato_Grosso	Itauba	Pindorama (IAC)	195	199	247	249	205	207	204	210	138	138	322	324	251	269	277	277	122	130	165	165	280	280	204	219	230	244
788	V	MT/IT/13/26		H. brasiliensis	Brazil	Mato_Grosso	Itauba	Combi (CIRAD)	195	209	243	247	199	213	210	210	144	144	322	322	259	269	275	275	118	122	165	165	280	280	214	214	238	248
789	V	MT/IT/13/3		H. brasiliensis	Brazil	Mato_Grosso	Itauba	Combi (CIRAD)	195	200	253	253	199	207	204	209	136	136	326	326	265	273	277	277	122	122	165	165	280	280	214	220	230	244
790	V	MT/IT/14/10		H. brasiliensis	Brazil	Mato_Grosso	Itauba	Combi (CIRAD)	-1	-1	247	249	207	211	209	210	132	142	324	324	269	271	277	283	122	122	165	167	280	280	215	221	230	238
791	V	MT/IT/14/16		H. brasiliensis	Brazil	Mato_Grosso	Itauba	Combi (CIRAD)	195	199	247	247	197	209	204	210	138	142	318	318	257	271	273	273	122	122	165	167	280	280	219	219	230	248
792	V	MT/IT/14/20		H. brasiliensis	Brazil	Mato_Grosso	Itauba	Combi (CIRAD)	195	209	243	249	203	209	204	204	138	142	322	326	257	271	277	277	122	122	165	165	280	280	221	225	232	234
793	V	MT/IT/14/26		H. brasiliensis	Brazil	Mato_Grosso	Itauba	Combi (CIRAD)	209	209	247	249	201	207	210	212	142	142	320	324	257	269	277	283	122	122	167	169	280	280	214	215	230	234
794	V	MT/IT/14/32		H. brasiliensis	Brazil	Mato_Grosso	Itauba	Combi (CIRAD)	195	199	243	243	199	209	210	213	138	138	322	326	258	273	277	279	122	122	165	165	280	280	204	214	230	234
795	V	MT/IT/14/8		H. brasiliensis	Brazil	Mato_Grosso	Itauba	Combi (CIRAD)	199	209	247	247	207	211	197	210	136	136	324	324	257	269	277	277	122	122	165	167	280	280	219	219	230	244
796	V	MT/IT/15/10		H. brasiliensis	Brazil	Mato_Grosso	Itauba	Combi (CIRAD)	195	200	247	249	207	211	204	212	136	138	326	326	257	273	261	277	120	120	165	165	280	280	219	219	242	244
797	V	MT/IT/15/16		H. brasiliensis	Brazil	Mato_Grosso	Itauba	Combi (CIRAD)	195	199	243	249	209	211	210	212	136	144	318	326	269	273	261	277	120	120	165	165	280	280	219	219	234	244
798	V	MT/IT/15/20		H. brasiliensis	Brazil	Mato_Grosso	Itauba	Combi (CIRAD)	199	199	247	247	207	207	210	212	138	146	320	320	257	269	277	277	110	120	165	165	280	280	204	219	230	230
799	V	MT/IT/15/31		H. brasiliensis	Brazil	Mato_Grosso	Itauba	Combi (CIRAD)	195	227	247	249	199	209	204	204	136	138	324	326	251	273	261	261	110	122	165	165	280	280	219	221	238	238
800	V	MT/IT/15/35		H. brasiliensis	Brazil	Mato_Grosso	Itauba	Combi (CIRAD)	-1	-1	247	247	209	211	204	212	138	146	320	320	257	269	277	277	110	122	165	169	280	280	204	219	230	248
801	V	MT/IT/16/11		H. brasiliensis	Brazil	Mato_Grosso	Itauba	Combi (CIRAD)	195	195	247	249	211	211	204	204	138	138	320	326	257	259	275	275	110	116	165	167	280	280	204	219	232	232
802	V	MT/IT/16/13		H. brasiliensis	Brazil	Mato_Grosso	Itauba	Combi (CIRAD)	195	195	247	253	211	211	211	213	134	134	322	326	253	259	275	277	116	116	165	165	280	280	204	219	230	242
803	V	MT/IT/16/21		H. brasiliensis	Brazil	Mato_Grosso	Itauba	Combi (CIRAD)	195	195	247	249	207	211	204	210	134	146	322	322	253	262	275	275	116	122	165	165	280	280	216	219	240	240
804	V	MT/IT/16/24		H. brasiliensis	Brazil	Mato_Grosso	Itauba	Combi (CIRAD)	197	197	247	255	207	209	210	213	134	138	322	322	259	269	275	275	120	120	165	167	280	280	217	223	230	242
805	V	MT/IT/16/26		H. brasiliensis	Brazil	Mato_Grosso	Itauba	Combi (CIRAD)	197	199	253	255	207	211	208	210	138	138	318	322	269	269	275	277	112	120	165	165	280	280	219	219	238	244
806	V	MT/IT/16/3		H. brasiliensis	Brazil	Mato_Grosso	Itauba	Combi (CIRAD)	199	199	-1	-1	207	207	-1	-1	138	138	320	320	257	259	275	277	118	120	-1	-1	280	280	215	219	230	230
807	V	MT/IT/16/52		H. brasiliensis	Brazil	Mato_Grosso	Itauba	Combi (CIRAD)	197	197	249	255	209	211	210	213	136	138	322	326	262	269	275	277	120	120	165	165	280	280	194	219	230	238
808	L	MT/IT/16/55		H. brasiliensis	Brazil	Mato_Grosso	Itauba	Planaltina (EMBRAPA)	199	199	243	249	197	199	204	206	138	138	320	320	267	267	261	277	120	120	159	165	280	280	214	217	228	230
809	V	MT/IT/16/55		H. brasiliensis	Brazil	Mato_Grosso	Itauba	Combi (CIRAD)	199	211	243	249	197	199	204	206	138	138	320	320	267	267	261	277	120	120	159	165	280	280	214	217	228	230
810	V	MT/IT/16/58		H. brasiliensis	Brazil	Mato_Grosso	Itauba	Combi (CIRAD)	195	195	243	249	207	211	204	210	134	134	322	324	251	253	275	277	120	122	165	165	280	280	219	219	240	240
811	L	MT/IT/16/58-2		H. brasiliensis	Brazil	Mato_Grosso	Itauba	Planaltina (EMBRAPA)	195	195	243	249	207	211	204	204	134	134	322	324	251	253	274	277	120	122	165	165	280	280	219	219	240	240
812	V	MT/IT/16/69		H. brasiliensis	Brazil	Mato_Grosso	Itauba	Combi (CIRAD)	201	201	247	247	209	211	210	210	134	134	320	320	265	265	277	277	122	122	165	165	280	280	219	219	234	234
813	V	MT/IT/16/71		H. brasiliensis	Brazil	Mato_Grosso	Itauba	Combi (CIRAD)	197	199	253	255	199	209	210	213	-1	-1	322	326	259	262	275	275	120	120	165	165	280	280	217	223	238	238
814	V	MT/IT/17/1		H. brasiliensis	Brazil	Mato_Grosso	Itauba	Combi (CIRAD)	195	199	247	247	189	215	204	210	132	134	318	318	251	257	261	261	116	116	165	165	280	280	215	219	230	234
815	V	MT/IT/17/12		H. brasiliensis	Brazil	Mato_Grosso	Itauba	Combi (CIRAD)	193	197	247	247	207	215	210	213	132	134	320	324	257	275	277	277	120	122	165	165	280	280	215	219	230	242
816	V	MT/IT/17/15		H. brasiliensis	Brazil	Mato_Grosso	Itauba	Combi (CIRAD)	199	201	247	249	207	211	197	210	-1	-1	322	324	257	262	275	275	120	120	165	165	280	280	219	219	238	248
817	V	MT/IT/17/16		H. brasiliensis	Brazil	Mato_Grosso	Itauba	Combi (CIRAD)	203	203	253	255	205	207	208	210	132	138	322	326	251	275	277	277	116	130	165	165	280	280	215	215	230	242
818	V	MT/IT/17/18		H. brasiliensis	Brazil	Mato_Grosso	Itauba	Combi (CIRAD)	195	195	247	247	211	215	204	210	132	138	320	324	251	274	277	277	120	120	165	165	280	280	215	219	230	238
819	V	MT/IT/17/26		H. brasiliensis	Brazil	Mato_Grosso	Itauba	Combi (CIRAD)	197	197	247	247	189	215	210	210	132	134	326	326	251	251	261	277	120	120	165	169	280	280	215	219	230	230
820	L	MT/IT/17/7		H. brasiliensis	Brazil	Mato_Grosso	Itauba	Planaltina (EMBRAPA)	195	197	191	247	207	214	204	210	130	138	284	320	251	275	261	261	116	120	165	165	280	280	215	217	230	238
821	V	MT/IT/17/7		H. brasiliensis	Brazil	Mato_Grosso	Itauba	Combi (CIRAD)	195	197	247	247	207	215	204	210	-1	-1	320	320	251	275	261	261	116	120	165	165	280	280	215	217	230	238
822	V	MT/IT/18/16		H. brasiliensis	Brazil	Mato_Grosso	Itauba	Combi (CIRAD)	193	193	249	253	207	211	204	204	136	138	320	320	251	259	277	277	110	122	165	165	280	280	214	219	230	234
823	V	MT/IT/18/20		H. brasiliensis	Brazil	Mato_Grosso	Itauba	Combi (CIRAD)	195	199	247	247	197	197	207	207	138	138	322	322	259	273	275	275	118	122	165	165	280	280	215	220	238	238
824	V	MT/IT/18/28		H. brasiliensis	Brazil	Mato_Grosso	Itauba	Combi (CIRAD)	195	195	191	241	197	199	205	219	128	128	306	312	261	267	269	287	116	126	151	163	280	292	222	222	238	240
825	V	MT/IT/18/4		H. brasiliensis	Brazil	Mato_Grosso	Itauba	Combi (CIRAD)	193	195	247	249	197	211	204	207	138	138	320	320	273	273	277	277	122	122	165	165	280	280	214	219	238	240
826	V	MT/VB/25/8		H. brasiliensis	Brazil	Mato_Grosso	Vila-Bela	Combi (CIRAD)	195	195	-1	-1	199	199	205	205	132	146	312	312	251	269	265	285	122	138	165	165	280	280	227	227	240	246
827	V	P9		H. pauciflora	Brazil	unknown	unknown	Combi (CIRAD)	211	211	233	241	203	203	194	194	114	136	324	330	273	288	273	275	116	122	157	163	280	302	217	222	242	242
828	V	PA31		H. pauciflora	Brazil	unknown	unknown	Combi (CIRAD)	211	211	233	241	203	203	194	194	114	136	324	330	273	288	273	275	116	122	157	163	280	302	217	222	242	242
829	L	PA95-25		H. brasiliensis	Brazil	Para	Belterra	Planaltina (EMBRAPA)	-1	-1	191	243	197	197	205	207	138	138	306	318	263	275	275	283	122	128	161	165	280	280	204	220	230	244
830	L	PA95-26		H. brasiliensis	Brazil	Para	Belterra	Planaltina (EMBRAPA)	195	195	245	247	205	213	208	235	132	142	308	318	259	295	257	282	116	124	159	165	291	291	204	204	232	232
831	L	PA95-27		H. brasiliensis	Brazil	Para	Belterra	Planaltina (EMBRAPA)	199	203	245	245	197	213	-1	-1	142	152	314	318	265	265	270	270	134	136	151	165	280	291	221	221	242	249
832	L	PA95-28		H. brasiliensis	Brazil	Para	Belterra	Planaltina (EMBRAPA)	195	217	243	243	207	218	207	209	138	146	306	306	281	287	270	283	122	134	165	167	280	291	204	222	228	230
833	L	PA95-29		H. brasiliensis	Brazil	Para	Belterra	Planaltina (EMBRAPA)	195	216	191	191	197	213	205	210	134	134	314	336	267	281	285	299	122	130	159	159	280	293	202	202	218	235
834	L	PA95-30		H. brasiliensis	Brazil	Para	Belterra	Planaltina (EMBRAPA)	201	201	191	191	203	205	205	227	126	128	314	318	258	267	275	277	128	132	161	163	280	280	194	230	230	246
835	L	PA95-31		H. brasiliensis	Brazil	Para	Belterra	Planaltina (EMBRAPA)	195	215	191	265	199	207	205	216	123	123	312	314	253	258	272	282	126	138	159	159	291	291	215	221	234	250
836	L	PA95-32		H. brasiliensis	Brazil	Para	Belterra	Planaltina (EMBRAPA)	207	207	237	245	201	217	216	235	132	132	306	316	253	269	277	282	118	128	163	163	291	291	204	221	234	237
837	L	PA95-33		H. brasiliensis	Brazil	Para	Belterra	Planaltina (EMBRAPA)	195	201	191	243	197	207	218	226	138	138	-1	-1	253	271	277	282	124	124	163	165	280	280	214	229	230	238
838	L	PA95-34		H. brasiliensis	Brazil	Para	Belterra	Planaltina (EMBRAPA)	195	199	191	245	197	207	219	226	134	152	306	314	251	265	270	270	134	136	151	151	280	291	221	221	238	249
839	L	PA95-35		H. brasiliensis	Brazil	Para	Belterra	Planaltina (EMBRAPA)	211	211	257	267	189	227	205	205	134	134	318	318	253	265	272	275	124	130	159	159	280	291	218	222	234	249
840	L	PA95-36		H. brasiliensis	Brazil	Para	Belterra	Planaltina (EMBRAPA)	193	195	243	243	199	227	207	213	138	148	306	306	277	281	283	293	122	126	165	165	280	291	215	221	230	251
841	L	PA95-37		H. brasiliensis	Brazil	Para	Belterra	Planaltina (EMBRAPA)	212	217	191	191	199	218	205	205	134	134	318	320	271	273	273	282	126	138	163	163	291	291	215	215	238	238
842	L	PA95-38		H. brasiliensis	Brazil	Para	Belterra	Planaltina (EMBRAPA)	199	216	241	243	203	205	205	215	126	140	306	322	267	306	282	291	122	134	159	159	291	291	212	215	244	244
843	L	PA95-39		H. brasiliensis	Brazil	Para	Belterra	Planaltina (EMBRAPA)	211	211	243	249	197	209	205	209	144	144	310	312	251	258	277	277	120	126	159	159	291	308	204	216	256	256
844	L	PA95-40		H. brasiliensis	Brazil	Para	Belterra	Planaltina (EMBRAPA)	199	211	245	267	199	203	205	209	126	163	308	322	277	283	283	291	122	134	161	163	280	291	204	212	232	232
845	L	PA95-41		H. brasiliensis	Brazil	Para	Belterra	Planaltina (EMBRAPA)	211	221	191	249	201	218	205	205	140	140	306	322	251	253	272	282	126	130	159	159	280	280	216	216	234	246
846	L	PA95-42		H. brasiliensis	Brazil	Para	Belterra	Planaltina (EMBRAPA)	195	211	191	249	201	218	209	209	140	140	310	314	251	251	270	272	116	126	159	169	280	280	204	216	244	256
847	L	PA95-43		H. brasiliensis	Brazil	Para	Belterra	Planaltina (EMBRAPA)	199	207	191	247	201	210	205	210	134	134	284	318	265	269	277	285	120	128	159	163	280	280	214	214	242	244
848	L	PA95-44		H. brasiliensis	Brazil	Para	Belterra	Planaltina (EMBRAPA)	195	195	241	241	203	217	218	219	132	138	308	324	253	271	266	301	112	118	159	159	280	291	215	229	230	237
849	L	PA95-45		H. brasiliensis	Brazil	Para	Belterra	Planaltina (EMBRAPA)	195	220	243	245	201	202	205	228	128	134	318	322	257	273	282	282	112	132	159	163	280	291	216	216	246	246
850	L	PA95-46		H. brasiliensis	Brazil	Para	Belterra	Planaltina (EMBRAPA)	195	216	245	245	199	201	207	216	138	138	314	322	253	271	266	301	132	132	151	163	280	291	204	216	238	238
851	L	PA95-47		H. brasiliensis	Brazil	Para	Belterra	Planaltina (EMBRAPA)	195	197	243	243	197	201	205	210	128	128	306	322	253	271	268	273	120	126	159	159	280	291	204	204	238	250
852	L	PA95-48		H. brasiliensis	Brazil	Para	Belterra	Planaltina (EMBRAPA)	195	197	243	243	197	199	205	216	128	132	306	314	261	261	282	301	118	128	151	165	280	280	216	229	-1	-1
853	L	PA95-49		H. brasiliensis	Brazil	Para	Belterra	Planaltina (EMBRAPA)	197	203	243	243	197	197	206	217	130	130	318	320	251	269	274	277	-1	-1	163	165	280	280	204	219	224	244
854	L	PA95-50		H. brasiliensis	Brazil	Para	Belterra	Planaltina (EMBRAPA)	193	193	191	245	199	205	205	225	134	142	306	310	251	276	268	277	-1	-1	165	167	280	280	208	212	230	259
855	L	PA95-51		H. brasiliensis	Brazil	Para	Belterra	Planaltina (EMBRAPA)	197	197	253	253	191	197	204	206	138	138	318	324	251	269	277	277	120	120	163	165	280	280	194	194	228	242
856	L	PA95-52		H. brasiliensis	Brazil	Para	Belterra	Planaltina (EMBRAPA)	195	211	243	253	197	203	204	208	123	138	318	322	265	269	279	279	122	122	165	167	280	280	219	219	230	238
857	L	PA95-53		H. brasiliensis	Brazil	Para	Belterra	Planaltina (EMBRAPA)	199	199	243	253	201	201	204	208	146	146	320	324	260	271	277	277	116	116	165	167	280	280	214	215	238	242
858	L	PA95-54		H. brasiliensis	Brazil	Para	Belterra	Planaltina (EMBRAPA)	199	199	243	243	197	203	204	208	-1	-1	320	324	251	269	259	277	124	124	165	165	280	280	214	221	238	242
859	L	PA95-55		H. brasiliensis	Brazil	Para	Belterra	Planaltina (EMBRAPA)	197	197	245	245	201	217	207	210	128	128	312	322	-1	-1	282	282	116	134	151	163	280	280	215	215	238	244
860	L	PA95-56		H. brasiliensis	Brazil	Para	Belterra	Planaltina (EMBRAPA)	188	195	253	253	203	207	197	197	-1	-1	318	320	251	251	277	277	128	128	165	167	280	280	214	221	238	242
861	L	PA95-57		H. brasiliensis	Brazil	Para	Belterra	Planaltina (EMBRAPA)	197	199	247	253	191	197	204	208	134	159	324	324	256	269	274	277	120	120	165	165	280	280	219	219	228	242
862	L	PA95-58		H. brasiliensis	Brazil	Para	Belterra	Planaltina (EMBRAPA)	199	199	191	253	191	197	204	204	138	138	318	318	251	273	274	277	112	124	161	167	280	280	204	221	238	244
863	L	PA95-59		H. brasiliensis	Brazil	Para	Belterra	Planaltina (EMBRAPA)	211	216	243	243	199	217	205	219	134	134	314	322	261	295	272	301	112	126	163	163	280	291	229	229	237	256
864	L	PA95-60		H. brasiliensis	Brazil	Para	Belterra	Planaltina (EMBRAPA)	195	220	247	247	199	217	205	219	134	138	306	314	257	295	283	301	120	128	163	163	280	291	229	229	238	238
865	L	PA95-61		H. brasiliensis	Brazil	Para	Belterra	Planaltina (EMBRAPA)	195	207	249	249	197	197	209	228	134	140	314	322	251	257	277	282	122	126	159	165	280	280	216	222	234	240
866	L	PA95-62		H. brasiliensis	Brazil	Para	Belterra	Planaltina (EMBRAPA)	207	229	191	243	197	214	204	205	134	134	314	320	265	269	277	285	120	120	163	167	280	280	219	222	238	249
867	L	PA95-63		H. brasiliensis	Brazil	Para	Belterra	Planaltina (EMBRAPA)	195	195	191	247	201	209	206	208	132	140	284	284	269	272	252	285	120	144	157	167	280	280	206	222	244	244
868	L	PA95-64		H. brasiliensis	Brazil	Para	Belterra	Planaltina (EMBRAPA)	195	211	241	241	201	205	206	207	128	128	306	314	265	267	277	291	114	120	151	159	280	284	214	214	244	244
869	L	PA95-65		H. brasiliensis	Brazil	Para	Belterra	Planaltina (EMBRAPA)	203	203	241	245	199	203	205	215	134	134	306	318	267	306	277	291	122	134	-1	-1	280	291	212	215	244	244
870	L	PA95-66		H. brasiliensis	Brazil	Para	Belterra	Planaltina (EMBRAPA)	195	211	241	249	197	201	206	208	134	134	284	320	265	269	277	285	120	130	159	163	280	280	214	222	228	244
871	L	PA95-67		H. brasiliensis	Brazil	Para	Belterra	Planaltina (EMBRAPA)	211	211	249	249	197	201	205	205	136	140	312	322	251	253	272	282	118	126	159	159	280	291	216	216	242	256
872	L	PA95-68		H. brasiliensis	Brazil	Para	Belterra	Planaltina (EMBRAPA)	195	206	191	241	199	199	207	207	136	161	312	312	261	263	277	279	128	128	159	159	280	280	194	194	244	249
873	L	PA95-69		H. brasiliensis	Brazil	Para	Belterra	Planaltina (EMBRAPA)	195	195	191	241	199	201	205	205	136	140	314	314	261	295	277	282	120	134	159	171	280	280	223	223	238	244
874	L	PA95-70		H. brasiliensis	Brazil	Para	Belterra	Planaltina (EMBRAPA)	195	214	241	243	199	201	205	207	132	138	306	314	251	273	282	301	132	132	159	159	280	291	216	229	238	244
875	L	PA95-71		H. brasiliensis	Brazil	Para	Belterra	Planaltina (EMBRAPA)	195	211	243	245	203	207	206	225	140	140	310	322	251	269	277	277	122	142	161	167	280	280	212	219	236	242
876	L	PA95-72		H. brasiliensis	Brazil	Para	Belterra	Planaltina (EMBRAPA)	195	195	191	241	205	205	209	215	128	136	312	314	257	267	272	277	132	134	159	167	280	280	214	216	244	249
877	L	PA95-90		H. brasiliensis	Brazil	Para	Tapajos	Planaltina (EMBRAPA)	201	201	249	249	197	201	210	211	126	134	306	310	251	256	266	282	120	124	165	165	280	291	204	229	232	236
878	L	PA95-91		H. brasiliensis	Brazil	Para	Tapajos	Planaltina (EMBRAPA)	193	195	191	191	201	205	205	208	134	140	284	306	265	272	273	275	120	124	159	163	280	291	215	222	244	249
879	L	PA95-92		H. brasiliensis	Brazil	Para	Tapajos	Planaltina (EMBRAPA)	195	211	241	253	199	214	207	208	134	138	314	318	265	269	277	285	120	120	165	167	280	280	217	222	238	244
880	L	PA95-93		H. brasiliensis	Brazil	Para	Tapajos	Planaltina (EMBRAPA)	195	201	241	241	199	199	205	205	136	138	312	314	251	303	272	277	116	124	159	165	280	280	216	216	238	242
881	L	PA95-95		H. brasiliensis	Brazil	Para	Tapajos	Planaltina (EMBRAPA)	199	199	249	253	197	203	206	206	130	130	320	320	271	277	277	277	122	122	163	163	280	280	214	219	230	238
882	L	PA95-96		H. brasiliensis	Brazil	Para	Tapajos	Planaltina (EMBRAPA)	195	195	191	191	197	207	206	207	134	134	318	318	283	283	273	303	126	126	151	165	280	280	215	215	218	218
883	L	PA95-97		H. brasiliensis	Brazil	Para	Tapajos	Planaltina (EMBRAPA)	195	214	243	243	197	205	205	227	126	138	322	324	291	291	272	285	126	130	163	167	280	291	214	216	238	238
884	L	PB217		H. brasiliensis	Malaysia	Wickham	Prang Besar	Combi (CIRAD)	199	199	247	247	197	199	204	206	138	138	320	320	251	269	261	277	112	122	163	165	280	280	214	215	238	238
885	L	PB235		H. brasiliensis	Malaysia	Wickham	Prang Besar	Combi (CIRAD)	199	199	247	247	199	199	204	208	134	138	320	320	251	269	261	277	112	112	159	163	280	280	217	219	230	238
886	L	PB254		H. brasiliensis	Malaysia	Wickham	Prang Besar	Combi (CIRAD)	199	203	247	247	197	199	206	207	138	138	320	320	269	285	261	277	112	112	159	165	280	280	217	219	228	238
887	L	PB260		H. brasiliensis	Malaysia	Wickham	Prang Besar	Combi (CIRAD)	195	199	247	249	191	199	204	206	134	138	320	322	251	267	261	277	112	122	165	165	280	280	204	217	228	238
888	V	PB260		H. brasiliensis	Malaysia	Wickham	Prang Besar	Combi (CIRAD)	195	199	247	249	191	199	204	206	134	138	320	322	251	267	261	277	112	122	165	165	280	280	204	217	228	238
889	L	PB280		H. brasiliensis	Malaysia	Wickham	Prang Besar	Combi (CIRAD)	199	199	243	247	197	201	204	206	138	138	320	320	267	269	261	277	118	130	163	165	280	280	214	217	238	238
890	L	PB2859		H. brasiliensis	Malaysia	Wickham	Prang Besar	Combi (CIRAD)	199	199	247	247	199	201	206	206	134	138	318	320	267	285	261	261	120	130	159	165	280	280	214	217	228	238
891	L	PB310		H. brasiliensis	Malaysia	Wickham	Prang Besar	Combi (CIRAD)	197	199	247	247	197	199	206	206	138	138	318	320	267	285	261	277	112	122	165	165	280	280	204	215	228	238
892	L	PB312		H. brasiliensis	Malaysia	Wickham	Prang Besar	Combi (CIRAD)	197	211	247	247	197	199	206	208	134	138	318	320	251	269	261	277	112	122	163	163	280	280	204	217	228	238
893	L	PB330		H. brasiliensis	Malaysia	Wickham	Prang Besar	Combi (CIRAD)	199	199	243	247	191	199	206	208	138	138	320	320	251	267	261	261	112	122	163	165	280	280	204	217	228	238
894	L	PB350		H. brasiliensis	Malaysia	Wickham	Prang Besar	Combi (CIRAD)	211	211	247	247	197	199	206	208	134	138	318	320	251	267	261	277	112	122	159	165	280	280	204	217	238	238
895	L	PB551		H. brasiliensis	Malaysia	Wickham	Prang Besar	Combi (CIRAD)	199	199	247	247	199	199	204	206	138	138	320	320	251	285	261	261	112	112	163	165	280	280	215	217	238	238
896	L	PB563		H. brasiliensis	Malaysia	Wickham	Prang Besar	Combi (CIRAD)	199	199	247	247	199	201	204	204	138	138	320	320	251	285	261	261	112	130	165	165	280	280	215	217	238	238
897	V	PFB5		H. brasiliensis	Brazil	Para	Belterra	Combi (CIRAD)	195	211	-1	-1	-1	-1	206	209	138	162	308	312	283	283	283	283	124	130	163	169	280	280	194	215	234	240
898	L	PR107		H. brasiliensis	Indonesia	Wickham	unknown	Combi (CIRAD)	199	199	243	249	197	199	206	206	-1	-1	320	324	265	265	277	277	122	122	163	163	280	280	214	221	228	230
899	L	PR300		H. brasiliensis	Indonesia	Wickham	unknown	Combi (CIRAD)	199	199	243	249	197	197	204	206	138	138	318	322	251	265	277	281	122	122	165	165	280	280	214	214	228	228
900	V	PUA8		H. pauciflora	Brazil	Hevea_spp.	unknown	Combi (CIRAD)	195	195	227	241	203	203	198	206	136	138	320	330	294	294	269	269	124	124	155	155	280	294	220	222	242	246
901	L	R04		H. brasiliensis	Brazil	Rondonia	unknown	Combi (CIRAD)	211	211	247	247	197	201	206	206	134	138	318	320	267	285	261	277	122	130	159	165	280	280	204	214	228	238
902	L	RII118		H. brasiliensis	India	Wickham	unknown	Combi (CIRAD)	195	215	243	243	199	199	205	205	138	142	312	324	251	271	270	285	116	122	151	151	280	280	218	221	232	242
903	L	RO/OP/04 651		H. brasiliensis	Brazil	Rondonia	Calama ?	Pindorama (IAC)	195	215	191	191	201	214	205	220	-1	-1	314	320	251	265	271	273	116	122	165	165	280	280	204	226	238	242
904	L	RO38		H. brasil. x H. bentham.	Brazil	Para	Belem	Votuporanga (IAC)	195	229	243	243	197	211	200	206	130	134	320	328	272	285	277	277	118	120	157	163	280	280	214	241	238	240
905	V	RO38		H. brasil. x H. bentham.	Brazil	Para	Belem	Combi (CIRAD)	195	229	239	243	197	211	200	206	130	134	320	328	272	285	277	277	118	120	157	163	280	280	214	241	238	240
906	V	RO42		H. brasiliensis	Brazil	Rondonia	Jaru	Combi (CIRAD)	195	195	191	191	199	203	205	226	138	142	306	306	278	287	279	279	120	130	165	165	292	292	194	211	232	232
907	L	RO45		H. brasiliensis	Brazil	Rondonia	Jaru	Michelin	195	229	247	247	197	203	206	209	126	138	306	318	269	299	272	277	122	128	163	165	280	280	214	221	238	249
908	V	RO45		H. brasiliensis	Brazil	Rondonia	Jaru	Combi (CIRAD)	195	195	191	191	199	205	205	209	134	134	312	318	255	267	279	283	-1	-1	165	165	280	280	196	227	236	248
909	L	RO46		H. brasiliensis	Brazil	Rondonia	Jaru	Michelin	195	195	191	191	199	203	205	226	138	142	306	306	278	287	257	279	120	130	165	165	280	291	211	211	232	232
910	V	RO46		H. brasiliensis	Brazil	Rondonia	Jaru	Combi (CIRAD)	195	195	191	191	199	203	205	226	138	142	306	306	278	287	279	279	120	130	165	165	292	292	-1	-1	232	232
911	L	RO51		H. brasiliensis	Brazil	Rondonia	Jaru	Michelin	195	195	191	191	199	199	205	207	128	134	312	312	269	269	259	279	116	132	165	165	280	291	194	196	230	246
912	L	RO52		H. brasiliensis	Brazil	Rondonia	Jaru	Michelin	195	195	191	249	201	203	205	207	136	140	312	322	251	251	257	282	116	116	159	159	280	280	231	231	218	246
913	L	RO54		H. brasiliensis	Brazil	Rondonia	Jaru	Votuporanga (IAC)	195	195	191	191	197	207	205	205	146	150	306	310	260	269	266	272	116	126	151	165	280	291	194	214	230	242
914	V	RO54		H. brasiliensis	Brazil	Rondonia	Jaru	Combi (CIRAD)	195	199	257	267	205	205	205	205	134	142	308	322	251	285	271	281	128	134	163	165	280	292	196	206	232	246
915	L	RO55		H. brasiliensis	Brazil	Rondonia	Calama	Votuporanga (IAC)	193	193	191	191	205	205	205	205	130	130	314	318	251	275	272	273	116	120	151	161	280	280	204	229	236	249
916	V	RO55		H. brasiliensis	Brazil	Rondonia	Calama	Combi (CIRAD)	195	195	191	191	197	207	205	205	146	150	306	310	260	269	265	271	116	126	151	165	292	292	194	214	230	242
917	V	RO58AN		H. brasiliensis	Brazil	Rondonia	Calama	Combi (CIRAD)	-1	-1	243	251	201	201	205	207	122	122	306	306	253	261	265	297	134	134	159	163	280	280	220	220	246	246
918	L	RO59-1		H. brasiliensis	Brazil	Rondonia	Calama	Votuporanga (IAC)	195	197	259	259	207	207	197	200	140	152	316	326	268	294	263	303	120	120	165	165	280	296	227	227	228	238
919	L	RO59-2		H. brasiliensis	Brazil	Rondonia	Calama	Votuporanga (IAC)	195	195	191	243	197	207	205	205	134	142	306	306	257	263	275	275	128	128	151	163	280	291	204	204	232	249
920	L	RO60		H. brasiliensis	Brazil	Rondonia	Calama	Michelin	195	195	191	191	201	203	205	205	167	169	306	310	253	283	270	273	126	132	161	165	280	280	194	194	232	249
921	V	RO60		H. brasiliensis	Brazil	Rondonia	Calama	Combi (CIRAD)	195	199	191	191	201	203	205	205	168	168	306	310	253	283	269	273	126	132	161	165	292	292	194	194	232	248
922	V	RO61		H. brasiliensis	Brazil	Rondonia	Calama	Combi (CIRAD)	195	217	191	243	197	203	205	205	142	142	306	306	255	271	273	273	120	120	161	165	280	292	194	194	230	238
923	V	RO/A/7 25/1		H. brasiliensis	Brazil	Rondonia	Ariquemes	Combi (CIRAD)	-1	-1	-1	-1	207	207	219	219	142	142	322	322	267	269	279	283	116	126	151	165	280	292	204	204	234	234
924	V	RO/A/7 25/130		H. brasiliensis	Brazil	Rondonia	Ariquemes	Combi (CIRAD)	199	211	241	245	193	199	206	206	138	138	320	320	267	269	261	277	120	130	163	165	280	280	204	217	230	230
925	V	RO/A/7 25/171		H. brasiliensis	Brazil	Rondonia	Ariquemes	Combi (CIRAD)	203	215	249	249	-1	-1	205	219	-1	-1	306	306	253	270	265	269	116	134	151	159	280	280	-1	-1	218	218
926	V	RO/A/7 25/493		H. brasiliensis	Brazil	Rondonia	Ariquemes	Combi (CIRAD)	195	199	249	267	199	199	205	205	122	142	306	308	273	273	261	277	118	124	159	165	280	280	215	215	238	246
927	L	RO/A/7/1		H. brasiliensis	Brazil	Rondonia	Ariquemes	Planaltina (EMBRAPA)	195	195	191	191	197	197	205	205	142	144	306	324	285	287	288	291	132	134	159	159	280	291	212	212	218	249
928	V	RO/A/7/1		H. brasiliensis	Brazil	Rondonia	Ariquemes	Combi (CIRAD)	195	195	191	267	197	197	205	205	142	144	306	324	285	287	287	291	132	134	159	159	280	292	212	212	218	250
929	V	RO/A/7/18		H. brasiliensis	Brazil	Rondonia	Ariquemes	Combi (CIRAD)	195	195	191	191	221	221	205	205	134	140	306	320	275	285	269	287	132	134	151	159	280	280	193	195	218	236
930	V	RO/A/7/19		H. brasiliensis	Brazil	Rondonia	Ariquemes	Combi (CIRAD)	195	195	249	269	197	197	208	208	140	152	306	312	251	289	-1	-1	124	130	151	165	280	280	194	194	218	230
931	L	RO/A/7/26		H. brasiliensis	Brazil	Rondonia	Ariquemes	Planaltina (EMBRAPA)	195	195	191	267	199	221	205	205	157	159	310	312	251	287	275	279	116	134	161	161	280	280	194	194	218	242
932	V	RO/A/7/26		H. brasiliensis	Brazil	Rondonia	Ariquemes	Combi (CIRAD)	195	195	191	267	199	221	205	205	154	158	310	312	251	287	275	279	116	134	161	165	280	280	193	193	218	242
933	V	RO/A/7/3		H. brasiliensis	Brazil	Rondonia	Ariquemes	Combi (CIRAD)	195	217	245	251	197	197	209	211	122	142	312	318	251	253	283	285	120	132	151	165	280	292	196	224	234	238
934	L	RO/A/7/36		H. brasiliensis	Brazil	Rondonia	Ariquemes	Planaltina (EMBRAPA)	195	216	191	249	197	197	205	205	123	142	312	322	251	269	266	266	128	134	161	161	280	300	212	212	234	249
935	V	RO/A/7/36		H. brasiliensis	Brazil	Rondonia	Ariquemes	Combi (CIRAD)	195	215	191	249	197	197	205	205	122	142	312	322	251	269	265	265	128	134	161	165	280	300	212	212	234	248
936	V	RO/A/7/44		H. brasiliensis	Brazil	Rondonia	Ariquemes	Combi (CIRAD)	195	195	251	267	197	199	205	205	120	142	306	320	251	293	287	291	124	130	161	165	280	280	215	215	248	248
937	L	RO/A/7/75		H. brasiliensis	Brazil	Rondonia	Ariquemes	Planaltina (EMBRAPA)	195	203	249	267	197	203	219	220	152	154	-1	-1	251	287	270	288	116	134	161	165	280	280	196	196	244	249
938	V	RO/A/7/75		H. brasiliensis	Brazil	Rondonia	Ariquemes	Combi (CIRAD)	195	203	249	267	197	203	219	220	154	154	310	312	251	287	269	287	116	134	161	165	280	280	195	195	246	250
939	V	RO/A/7/83		H. brasiliensis	Brazil	Rondonia	Ariquemes	Combi (CIRAD)	195	217	249	253	197	197	205	205	122	142	306	306	251	289	279	291	120	126	151	161	280	292	215	215	230	234
940	V	RO/A/7/86		H. brasiliensis	Brazil	Rondonia	Ariquemes	Combi (CIRAD)	195	209	245	251	199	203	205	207	142	142	312	322	251	269	265	279	130	134	165	165	280	280	194	196	238	252
941	V	RO/A/7/99		H. brasiliensis	Brazil	Rondonia	Ariquemes	Combi (CIRAD)	195	203	191	191	197	221	205	205	140	150	306	322	251	287	287	287	128	130	151	161	280	300	195	195	234	248
942	L	RO/C 108/403		H. brasiliensis	Brazil	Rondonia	Calama	Pindorama (IAC)	195	209	191	191	199	199	205	207	128	140	306	312	258	271	275	290	132	138	161	163	280	291	204	212	218	230
943	L	RO/C/08/74		H. brasiliensis	Brazil	Rondonia	Calama	unknown	199	203	243	247	199	201	204	206	134	134	318	322	251	267	274	277	120	130	165	165	280	280	214	214	228	238
944	L	RO/C/08/84		H. brasiliensis	Brazil	Rondonia	Calama	Pindorama (IAC)	195	195	191	191	199	199	-1	-1	126	150	306	326	271	271	272	291	116	134	159	165	280	291	204	220	-1	-1
945	L	RO/C/08/87		H. brasiliensis	Brazil	Rondonia	Calama	Pindorama (IAC)	193	207	191	241	197	199	209	211	126	159	308	308	267	267	272	282	116	134	165	165	280	280	206	224	-1	-1
946	L	RO/C/08/87		H. brasiliensis	Brazil	Rondonia	Calama	Pindorama (IAC)	207	207	191	241	197	199	209	211	126	159	308	308	267	267	272	282	116	134	165	165	280	280	206	224	238	251
947	L	RO/C/08/87-2		H. brasiliensis	Brazil	Rondonia	Calama	Pindorama (IAC)	207	207	191	241	197	199	209	211	126	159	308	308	267	267	272	282	116	134	165	165	280	280	206	224	238	251
948	L	RO/C/08/88		H. brasiliensis	Brazil	Rondonia	Calama	Pindorama (IAC)	199	206	191	191	195	197	205	207	126	126	312	314	258	287	263	266	110	116	151	159	291	291	204	216	-1	-1
949	L	RO/C/08/95		H. brasiliensis	Brazil	Rondonia	Calama	Pindorama (IAC)	195	207	191	191	199	199	205	211	136	136	306	316	258	271	282	301	110	134	159	159	280	280	194	227	236	242
950	L	RO/C/09/99		H. brasiliensis	Brazil	Rondonia	Calama	Pindorama (IAC)	195	215	241	249	203	203	205	216	146	161	312	324	251	273	266	285	120	138	165	167	280	280	226	226	238	246
951	L	RO/C/11/10144	RO/CM/10 144 ?	H. brasiliensis	Brazil	Rondonia	Calama	Pindorama (IAC)	195	195	251	251	203	203	207	207	132	142	318	324	253	299	283	283	132	132	159	163	280	280	194	194	240	246
952	L	RO/C/11/10154	RO/CM/10 154 ?	H. brasiliensis	Brazil	Rondonia	Calama	Pindorama (IAC)	195	195	239	243	203	203	205	207	126	134	312	326	253	273	266	283	110	124	159	165	280	280	226	226	240	242
953	V	RO/C/8 24/24		H. brasiliensis	Brazil	Rondonia	Calama	Combi (CIRAD)	195	203	191	191	197	205	205	211	140	142	-1	-1	253	265	279	283	120	134	159	167	280	280	222	222	218	246
954	V	RO/C/8 24/242		H. brasiliensis	Brazil	Rondonia	Calama	Combi (CIRAD)	195	215	267	269	197	207	218	224	138	152	318	318	253	261	277	287	122	124	151	151	280	280	215	220	238	238
955	V	RO/C/8 24/356		H. brasiliensis	Brazil	Rondonia	Calama	Combi (CIRAD)	195	215	265	265	199	203	205	205	120	140	306	310	-1	-1	279	283	122	130	165	165	280	292	215	225	248	248
956	V	RO/C/8/10		H. brasiliensis	Brazil	Rondonia	Calama	Combi (CIRAD)	203	221	191	191	199	205	205	205	144	158	312	312	261	269	265	273	118	118	165	165	-1	-1	222	231	238	240
957	V	RO/C/8/14		H. brasiliensis	Brazil	Rondonia	Calama	Combi (CIRAD)	197	199	243	243	197	199	204	206	-1	-1	318	320	267	269	267	277	120	120	163	163	280	280	204	216	230	238
958	V	RO/C/8/16		H. brasiliensis	Brazil	Rondonia	Calama	Combi (CIRAD)	195	195	191	241	191	195	205	207	160	164	306	312	271	287	281	285	112	134	151	159	292	292	194	226	232	232
959	V	RO/C/8/35		H. brasiliensis	Brazil	Rondonia	Calama	Combi (CIRAD)	199	211	191	243	199	205	205	205	140	146	312	312	258	298	269	271	118	124	165	165	280	292	206	220	232	234
960	L	RO/C/8/36		H. brasiliensis	Brazil	Rondonia	Calama	Combi (CIRAD)	195	195	239	243	195	199	205	226	138	138	324	324	251	263	263	275	102	130	159	165	280	280	220	220	238	246
961	V	RO/C/8/36		H. brasiliensis	Brazil	Rondonia	Calama	Combi (CIRAD)	195	195	239	243	195	199	205	226	138	138	324	324	251	263	263	275	102	130	165	165	280	280	220	220	238	246
962	V	RO/C/8/38		H. brasiliensis	Brazil	Rondonia	Calama	Combi (CIRAD)	195	195	191	243	199	199	209	211	126	138	312	322	265	267	271	273	134	134	165	165	280	292	219	219	240	240
963	V	RO/C/9 23/272		H. brasiliensis	Brazil	Rondonia	Calama	Combi (CIRAD)	195	219	243	243	199	213	207	226	160	164	306	314	-1	-1	271	271	124	124	151	165	280	292	228	228	236	238
964	V	RO/C/9 23/41		H. brasiliensis	Brazil	Rondonia	Calama	Combi (CIRAD)	195	219	243	243	197	199	208	208	160	164	314	322	253	267	271	271	124	124	163	165	280	292	228	228	232	236
965	V	RO/C/9/11		H. brasiliensis	Brazil	Rondonia	Calama	Combi (CIRAD)	195	219	243	243	197	199	205	208	160	164	312	322	253	267	271	283	124	124	165	165	292	292	226	228	232	236
966	L	RO/C/9/15		H. brasiliensis	Brazil	Rondonia	Calama	Michelin	201	201	243	269	197	201	205	205	126	144	306	312	253	253	272	272	110	124	151	163	280	291	215	215	237	251
967	V	RO/C/9/15		H. brasiliensis	Brazil	Rondonia	Calama	Combi (CIRAD)	195	201	243	269	197	201	205	205	126	146	306	312	253	253	271	271	110	124	151	163	280	292	215	215	238	250
968	L	RO/C/9/20		H. brasiliensis	Brazil	Rondonia	Calama	Michelin	195	220	243	249	197	199	205	218	134	134	306	314	267	277	270	270	116	124	151	161	291	291	194	196	238	238
969	V	RO/C/9/20		H. brasiliensis	Brazil	Rondonia	Calama	Combi (CIRAD)	195	219	243	249	197	199	205	218	134	164	306	314	267	277	269	269	116	124	151	161	292	292	194	196	238	238
970	V	RO/C/9/21		H. brasiliensis	Brazil	Rondonia	Calama	Combi (CIRAD)	195	219	191	243	199	213	205	226	160	164	306	312	253	267	283	283	124	124	151	165	292	292	226	228	232	236
971	V	RO/C/9/27		H. brasiliensis	Brazil	Rondonia	Calama	Combi (CIRAD)	195	219	227	267	199	207	207	207	122	138	312	314	263	276	267	273	134	134	151	157	292	306	230	230	232	238
972	V	RO/C/9/33		H. brasiliensis	Brazil	Rondonia	Calama	Combi (CIRAD)	201	213	191	243	201	213	205	208	144	150	312	312	253	255	265	271	124	126	165	165	280	292	229	229	238	238
973	V	RO/C/9/35		H. brasiliensis	Brazil	Rondonia	Calama	Combi (CIRAD)	217	217	191	227	199	207	195	205	140	140	306	312	253	267	281	281	110	110	151	157	292	292	194	194	238	238
974	V	RO/C/9/39		H. brasiliensis	Brazil	Rondonia	Calama	Combi (CIRAD)	195	203	191	241	199	207	205	205	128	158	310	312	259	269	269	269	112	126	161	165	280	280	214	231	218	218
975	L	RO/C/9/42		H. brasiliensis	Brazil	Rondonia	Calama	Michelin	206	206	227	267	199	207	205	207	144	144	316	316	263	276	273	273	122	124	157	157	280	291	229	229	232	237
976	V	RO/C/9/42		H. brasiliensis	Brazil	Rondonia	Calama	Combi (CIRAD)	195	205	227	267	199	207	205	207	144	144	316	316	263	276	275	275	122	124	157	165	292	292	229	229	232	238
977	L	RO/C/9/45		H. brasiliensis	Brazil	Rondonia	Calama	unknown	209	209	191	227	197	199	207	218	138	138	304	316	267	293	268	290	124	124	151	157	280	306	223	223	218	237
978	V	RO/C/9/48		H. brasiliensis	Brazil	Rondonia	Calama	Combi (CIRAD)	209	209	191	227	197	199	207	218	116	162	304	316	267	293	267	289	124	124	151	157	280	306	224	224	218	238
979	L	RO/C/9/51		H. brasiliensis	Brazil	Rondonia	Calama	Michelin	195	199	191	249	197	199	206	206	138	138	318	320	267	269	267	277	120	120	163	165	-1	-1	204	217	230	244
980	V	RO/C/9/51		H. brasiliensis	Brazil	Rondonia	Calama	Combi (CIRAD)	195	200	249	249	197	199	206	206	138	138	318	320	267	269	267	277	120	120	163	165	280	280	204	217	230	244
981	V	RO/C/9/57		H. brasiliensis	Brazil	Rondonia	Calama	Combi (CIRAD)	195	219	243	249	199	213	205	218	152	164	314	314	251	267	265	271	124	124	151	165	280	280	215	215	230	232
982	V	RO/C/9/62		H. brasiliensis	Brazil	Rondonia	Calama	Combi (CIRAD)	201	201	243	245	197	207	205	219	122	144	304	312	253	255	281	281	124	124	151	165	280	292	196	196	230	232
983	V	RO/C/9/64		H. brasiliensis	Brazil	Rondonia	Calama	Combi (CIRAD)	195	201	191	243	197	201	205	205	142	164	306	312	267	271	271	271	122	124	151	165	292	292	196	229	232	238
984	V	RO/C/9/72		H. brasiliensis	Brazil	Rondonia	Calama	Combi (CIRAD)	195	200	191	243	199	213	207	226	160	164	306	312	253	267	271	283	124	124	165	165	292	292	224	224	236	238
985	L	RO/C/9/81		H. brasiliensis	Brazil	Rondonia	Calama	Michelin	201	220	243	243	213	213	198	207	142	144	312	320	267	280	257	257	122	122	151	159	280	280	224	224	238	240
986	V	RO/C/9/81		H. brasiliensis	Brazil	Rondonia	Calama	Combi (CIRAD)	201	219	243	243	213	213	198	207	144	144	312	320	267	281	257	257	122	122	151	159	280	280	196	224	238	240
987	V	RO/CM/10 44/438		H. brasiliensis	Brazil	Rondonia	Costa-Marques	Combi (CIRAD)	195	195	239	265	199	203	205	205	132	140	312	324	255	283	265	283	116	132	165	165	280	280	221	221	242	250
988	V	RO/CM/10/130		H. brasiliensis	Brazil	Rondonia	Costa-Marques	Combi (CIRAD)	195	195	251	251	203	203	205	215	142	164	312	312	263	273	259	275	124	132	165	165	280	280	216	226	240	246
989	L	RO/CM/10/154		H. brasiliensis	Brazil	Rondonia	Costa-Marques	Pindorama (IAC)	195	195	239	243	203	203	205	207	126	134	312	326	253	273	266	283	110	124	159	159	280	280	226	226	240	242
990	V	RO/CM/10/28		H. brasiliensis	Brazil	Rondonia	Costa-Marques	Combi (CIRAD)	195	195	249	259	203	205	205	207	142	146	318	326	253	267	259	281	122	132	151	165	280	280	218	224	246	246
991	V	RO/CM/10/57		H. brasiliensis	Brazil	Rondonia	Costa-Marques	Combi (CIRAD)	195	213	191	259	199	203	205	219	130	140	312	312	251	255	277	281	122	132	165	165	280	280	221	221	238	248
992	V	RO/CM/10/74		H. brasiliensis	Brazil	Rondonia	Costa-Marques	Combi (CIRAD)	195	195	251	261	201	203	205	205	140	140	312	316	255	269	269	269	118	120	159	159	280	280	216	216	248	248
993	V	RO/CM/10/75		H. brasiliensis	Brazil	Rondonia	Costa-Marques	Combi (CIRAD)	195	215	249	251	199	203	205	207	132	132	306	312	253	267	277	283	124	124	151	165	280	280	194	194	232	240
994	V	RO/CM/10/94		H. brasiliensis	Brazil	Rondonia	Costa-Marques	Combi (CIRAD)	195	195	191	191	203	203	205	205	140	148	312	318	253	255	265	271	116	120	151	161	280	280	218	218	244	248
995	V	RO/CM/11 63/171		H. brasiliensis	Brazil	Rondonia	Costa-Marques	Combi (CIRAD)	195	200	191	249	199	199	205	205	132	140	312	326	251	271	265	269	116	120	159	165	280	280	226	226	230	242
996	V	RO/CM/11/103		H. brasiliensis	Brazil	Rondonia	Costa-Marques	Combi (CIRAD)	197	197	191	191	199	199	200	205	138	148	316	320	251	267	265	265	124	124	151	165	280	280	204	204	244	246
997	V	RO/CM/11/29		H. brasiliensis	Brazil	Rondonia	Costa-Marques	Combi (CIRAD)	195	195	191	191	203	203	205	215	138	144	324	328	267	277	265	275	122	124	151	161	280	280	204	204	246	246
998	V	RO/CM/11/36		H. brasiliensis	Brazil	Rondonia	Costa-Marques	Combi (CIRAD)	211	229	247	249	197	199	206	206	132	134	320	320	267	285	277	277	122	122	163	165	280	280	-1	-1	238	244
999	V	RO/CM/11/41		H. brasiliensis	Brazil	Rondonia	Costa-Marques	Combi (CIRAD)	195	195	191	191	199	199	205	205	140	142	306	306	251	269	265	277	118	118	159	159	280	280	194	228	230	238
1000	L	RO/CM/11/42		H. brasiliensis	Brazil	Rondonia	Costa-Marques	Michelin	195	195	191	259	199	203	205	205	126	126	312	324	251	269	266	266	102	132	159	159	280	280	213	224	232	234
1001	V	RO/CM/11/42		H. brasiliensis	Brazil	Rondonia	Costa-Marques	Combi (CIRAD)	195	195	191	259	199	203	205	205	126	154	312	324	251	269	265	265	102	132	159	165	280	292	212	224	232	234
1002	V	RO/CM/11/54		H. brasiliensis	Brazil	Rondonia	Costa-Marques	Combi (CIRAD)	213	213	191	259	199	201	205	205	140	166	308	328	255	281	273	285	116	124	165	165	280	280	193	195	232	232
1003	V	RO/CM/11/64		H. brasiliensis	Brazil	Rondonia	Costa-Marques	Combi (CIRAD)	195	213	191	249	203	203	205	215	140	166	324	324	255	283	259	285	122	134	159	165	280	280	216	216	-1	-1
1004	L	RO/CM/11/67		H. brasiliensis	Brazil	Rondonia	Costa-Marques	unknown	195	213	191	249	203	203	205	215	140	167	324	346	256	283	-1	-1	122	134	159	165	280	280	216	216	230	246
1005	V	RO/CM/11/72		H. brasiliensis	Brazil	Rondonia	Costa-Marques	Combi (CIRAD)	195	195	191	191	203	203	205	205	138	164	312	316	267	285	285	295	116	120	165	165	280	280	195	195	230	246
1006	V	RO/CM/11/91		H. brasiliensis	Brazil	Rondonia	Costa-Marques	Combi (CIRAD)	195	197	191	239	-1	-1	205	205	140	140	312	316	258	267	265	285	120	124	151	165	280	280	204	222	238	246
1007	V	RO/CM/12/10		H. brasiliensis	Brazil	Rondonia	Costa-Marques	Combi (CIRAD)	195	195	249	267	199	199	205	207	136	140	308	326	257	267	269	285	116	116	159	165	280	280	221	233	244	244
1008	V	RO/CM/12/11		H. brasiliensis	Brazil	Rondonia	Costa-Marques	Combi (CIRAD)	195	199	259	259	199	199	205	209	144	154	312	312	253	258	267	277	110	124	159	165	280	292	216	216	246	248
1009	V	RO/CM/12/29		H. brasiliensis	Brazil	Rondonia	Costa-Marques	Combi (CIRAD)	195	201	191	265	199	199	205	205	140	148	324	324	251	267	269	269	116	116	159	165	280	280	221	225	240	242
1010	L	RO/I/0/3		H. brasiliensis	Brazil	Rondonia	Pimenta-Bueno	Votuporanga (IAC)	195	213	239	239	201	203	205	210	140	142	312	320	253	263	277	283	116	122	163	165	280	280	228	228	240	253
1011	V	RO/I/0/30		H. brasiliensis	Brazil	Rondonia	Jaru	Combi (CIRAD)	219	229	191	263	197	199	204	206	134	134	318	322	269	274	277	277	128	132	165	167	280	280	218	240	238	248
1012	V	RO/I/0/70		H. brasiliensis	Brazil	Rondonia	Costa-Marques	Combi (CIRAD)	195	195	239	259	203	203	205	205	140	140	312	326	253	293	295	295	116	120	159	165	280	280	228	228	238	248
1013	V	RO/I/0/8		H. brasiliensis	Brazil	Rondonia	Pimenta-Bueno	Combi (CIRAD)	195	200	239	255	199	201	205	210	134	134	308	308	251	253	263	295	128	128	165	165	280	280	217	217	224	242
1014	V	RO/I/0/89		H. brasiliensis	Brazil	Rondonia	Costa-Marques	Combi (CIRAD)	213	213	251	251	201	203	207	215	140	148	324	324	267	289	283	287	116	122	151	151	280	292	194	194	232	238
1015	V	RO/I/0/94		H. brasiliensis	Brazil	Rondonia	Costa-Marques	Combi (CIRAD)	195	195	191	191	203	203	205	205	138	140	312	312	251	267	265	285	118	118	151	161	280	280	221	221	230	238
1016	L	RO/I/118-2		H. brasiliensis	Brazil	Rondonia	Costa-Marques	Votuporanga (IAC)	195	195	191	249	199	203	216	216	124	148	312	312	263	273	290	291	138	138	165	167	280	280	227	227	247	249
1017	L	RO/I/35		H. brasiliensis	Brazil	Rondonia	Ariquemes	Votuporanga (IAC)	209	209	191	241	197	197	205	209	142	142	316	322	251	269	263	263	116	130	159	165	280	280	194	194	249	249
1018	L	RO/I/35-2		H. brasiliensis	Brazil	Rondonia	Ariquemes	Votuporanga (IAC)	195	211	243	249	199	205	206	215	126	134	312	320	267	269	277	285	120	126	165	165	280	280	214	214	228	235
1019	L	RO/I/54		H. brasiliensis	Brazil	Rondonia	Costa-Marques	Votuporanga (IAC)	195	215	241	249	203	203	205	216	146	161	312	324	251	273	266	285	120	138	165	167	280	280	226	226	238	246
1020	L	RO/I/71		H. brasiliensis	Brazil	Rondonia	Costa-Marques	Votuporanga (IAC)	195	197	259	259	207	207	197	200	140	152	316	326	268	294	263	303	120	120	165	165	280	296	227	227	228	238
1021	L	RO/I/81		H. brasiliensis	Brazil	Rondonia	Costa-Marques	Votuporanga (IAC)	195	195	191	249	201	205	205	205	134	140	306	306	256	286	257	270	116	124	161	161	280	280	-1	-1	238	240
1022	L	RO/J/05/197		H. brasiliensis	Brazil	Rondonia	Jaru	Pindorama (IAC)	195	207	191	241	197	205	205	219	140	140	312	312	267	301	270	270	116	132	165	165	280	291	194	194	240	246
1023	L	RO/J/05/199		H. brasiliensis	Brazil	Rondonia	Jaru	Pindorama (IAC)	195	195	191	191	199	203	205	216	126	144	312	332	287	305	257	290	116	118	151	165	280	291	224	224	230	238
1024	V	RO/J/5 33/64		H. brasiliensis	Brazil	Rondonia	Jaru	Combi (CIRAD)	199	213	191	191	199	203	207	219	134	172	322	322	265	265	279	279	122	124	151	161	280	292	194	196	230	230
1025	L	RO/J/5/16		H. brasiliensis	Brazil	Rondonia	Jaru	Michelin	195	195	191	191	199	199	205	219	142	172	306	306	265	269	269	279	122	128	151	159	280	280	220	220	-1	-1
1026	V	RO/J/5/16		H. brasiliensis	Brazil	Rondonia	Jaru	Combi (CIRAD)	195	199	191	191	199	199	205	219	142	172	306	306	265	269	269	279	122	128	151	159	280	292	220	220	230	238
1027	L	RO/J/5/20		H. brasiliensis	Brazil	Rondonia	Jaru	Michelin	199	199	191	243	197	197	206	206	138	138	320	320	267	269	277	277	118	118	165	165	280	280	204	219	230	238
1028	V	RO/J/5/20		H. brasiliensis	Brazil	Rondonia	Jaru	Combi (CIRAD)	-1	-1	243	243	197	197	206	206	138	138	320	320	267	269	-1	-1	118	118	165	165	280	280	204	219	230	238
1029	L	RO/J/5/3		H. brasiliensis	Brazil	Rondonia	Jaru	Michelin	195	213	191	191	199	213	205	205	167	167	324	324	253	269	288	299	122	130	159	165	280	280	220	220	234	238
1030	V	RO/J/5/3		H. brasiliensis	Brazil	Rondonia	Jaru	Combi (CIRAD)	213	213	191	251	199	213	205	205	166	166	324	324	253	269	287	299	122	130	159	165	280	292	220	220	234	238
1031	V	RO/J/6/_323		H. brasiliensis	Brazil	Rondonia	Jaru	Combi (CIRAD)	195	195	191	239	203	205	205	205	140	166	308	320	251	265	287	289	122	138	165	169	280	280	-1	-1	232	236
1032	L	RO/J/6/3		H. brasiliensis	Brazil	Rondonia	Jaru	Michelin	195	195	249	249	199	205	205	220	140	140	308	326	265	265	268	273	124	132	151	159	280	280	224	224	234	240
1033	V	RO/J/6/3		H. brasiliensis	Brazil	Rondonia	Jaru	Combi (CIRAD)	195	195	249	249	199	205	205	220	140	140	308	326	265	265	267	273	124	132	151	159	280	280	196	224	234	240
1034	L	RO/J/8/16		H. brasiliensis	Brazil	Rondonia	Jaru	unknown	195	195	191	191	199	199	205	219	142	172	306	306	265	269	269	279	122	128	151	159	280	291	220	220	230	238
1035	L	RO/JP/06/23 6		H. brasiliensis	Brazil	Rondonia	Ji-Parana	Pindorama (IAC)	195	195	191	241	203	203	205	209	130	130	306	320	265	273	268	275	118	130	151	169	280	291	216	216	218	238
1036	V	RO/JP/3 22/44		H. brasiliensis	Brazil	Rondonia	Ji-Parana	Combi (CIRAD)	195	213	249	251	199	201	205	205	144	144	312	324	269	287	267	267	118	122	151	167	280	292	194	194	236	248
1037	V	RO/JP/3/10		H. brasiliensis	Brazil	Rondonia	Ji-Parana	Combi (CIRAD)	213	213	239	249	201	203	205	205	140	144	312	312	251	269	265	289	118	122	151	165	280	292	194	214	236	250
1038	V	RO/JP/3/11		H. brasiliensis	Brazil	Rondonia	Ji-Parana	Combi (CIRAD)	213	217	191	265	201	203	205	218	142	148	314	314	265	269	273	273	124	124	159	165	280	292	194	219	248	248
1039	V	RO/JP/3/12		H. brasiliensis	Brazil	Rondonia	Ji-Parana	Combi (CIRAD)	195	195	191	239	199	205	205	218	132	142	306	328	265	269	265	279	110	124	151	165	280	292	194	194	248	248
1040	V	RO/JP/3/20		H. brasiliensis	Brazil	Rondonia	Ji-Parana	Combi (CIRAD)	213	213	241	251	201	203	205	205	140	150	312	312	269	287	265	265	118	122	167	167	280	280	194	212	236	240
1041	L	RO/JP/3/22 417		H. brasiliensis	Brazil	Rondonia	Ji-Parana	Pindorama (IAC)	195	195	191	241	199	205	205	205	126	126	320	328	263	265	269	269	122	124	165	165	280	291	216	224	232	242
1042	V	RO/JP/3/24		H. brasiliensis	Brazil	Rondonia	Ji-Parana	Combi (CIRAD)	195	213	191	249	203	203	205	218	144	144	314	314	253	265	289	289	124	134	165	175	280	292	225	225	238	242
1043	L	RO/JP/3/33		H. brasiliensis	Brazil	Rondonia	Ji-Parana	Michelin	195	195	191	239	203	207	205	205	132	136	306	312	251	251	266	285	126	126	151	175	280	280	224	224	234	234
1044	V	RO/JP/3/33		H. brasiliensis	Brazil	Rondonia	Ji-Parana	Combi (CIRAD)	195	195	191	239	203	207	205	205	132	136	306	312	251	251	265	285	126	126	151	175	280	280	225	225	234	234
1045	V	RO/JP/3/37		H. brasiliensis	Brazil	Rondonia	Ji-Parana	Combi (CIRAD)	213	215	191	259	203	203	218	218	132	148	306	328	279	285	265	273	124	126	151	151	280	292	225	225	248	250
1046	V	RO/JP/3/4		H. brasiliensis	Brazil	Rondonia	Ji-Parana	Combi (CIRAD)	213	217	191	239	201	205	205	218	142	144	314	314	277	277	273	273	124	124	151	151	280	292	219	219	248	248
1047	V	RO/JP/3/41		H. brasiliensis	Brazil	Rondonia	Ji-Parana	Combi (CIRAD)	195	195	191	267	199	201	205	220	150	150	306	328	265	313	265	275	110	118	165	165	280	292	216	216	-1	-1
1048	V	RO/JP/3/42		H. brasiliensis	Brazil	Rondonia	Ji-Parana	Combi (CIRAD)	195	213	239	249	199	203	205	218	140	144	312	314	251	287	265	265	118	128	151	167	280	280	194	194	238	250
1049	L	RO/JP/3/43		H. brasiliensis	Brazil	Rondonia	Ji-Parana	Michelin	195	213	191	239	203	203	205	205	140	140	312	314	261	263	266	268	118	122	151	165	280	280	-1	-1	232	246
1050	V	RO/JP/3/43		H. brasiliensis	Brazil	Rondonia	Ji-Parana	Combi (CIRAD)	213	213	191	239	203	203	205	205	140	140	312	314	261	263	265	267	118	122	151	151	280	292	194	230	232	248
1051	V	RO/JP/3/45		H. brasiliensis	Brazil	Rondonia	Ji-Parana	Combi (CIRAD)	195	213	239	251	203	203	205	218	140	144	324	324	251	269	265	265	122	128	165	167	280	292	194	194	232	236
1052	V	RO/JP/3/48		H. brasiliensis	Brazil	Rondonia	Ji-Parana	Combi (CIRAD)	195	195	239	245	203	203	205	218	140	142	312	324	262	287	265	267	118	118	151	165	280	280	194	194	238	248
1053	V	RO/JP/3/51		H. brasiliensis	Brazil	Rondonia	Ji-Parana	Combi (CIRAD)	195	213	249	251	201	205	205	205	140	146	312	318	287	287	265	265	118	122	165	167	292	292	194	194	232	234
1054	L	RO/JP/3/61		H. brasiliensis	Brazil	Rondonia	Ji-Parana	Michelin	213	215	191	249	201	203	205	205	138	144	306	314	265	275	266	266	118	124	151	151	280	291	224	224	246	246
1055	V	RO/JP/3/61		H. brasiliensis	Brazil	Rondonia	Ji-Parana	Combi (CIRAD)	213	215	191	249	201	203	205	205	138	144	306	314	265	275	265	265	118	124	151	165	280	292	225	225	246	246
1056	V	RO/JP/3/62		H. brasiliensis	Brazil	Rondonia	Ji-Parana	Combi (CIRAD)	195	195	191	241	201	205	205	205	126	144	328	328	251	279	265	265	122	124	151	165	280	280	225	225	238	242
1057	V	RO/JP/3/68		H. brasiliensis	Brazil	Rondonia	Ji-Parana	Combi (CIRAD)	195	213	249	259	203	205	205	205	126	128	306	312	268	298	265	273	122	122	165	175	280	280	215	225	238	238
1058	V	RO/JP/3/70		H. brasiliensis	Brazil	Rondonia	Ji-Parana	Combi (CIRAD)	195	195	241	267	203	205	205	218	126	126	328	328	251	275	279	279	122	124	165	165	292	292	216	225	238	248
1059	L	RO/JP/3/71		H. brasiliensis	Brazil	Rondonia	Ji-Parana	Combi (CIRAD)	195	195	191	191	201	203	205	205	144	150	316	328	263	265	266	266	122	124	151	159	280	280	216	219	238	246
1060	V	RO/JP/3/71		H. brasiliensis	Brazil	Rondonia	Ji-Parana	Combi (CIRAD)	195	195	239	241	203	203	205	218	140	140	314	330	251	261	265	267	122	128	165	165	292	292	194	194	232	238
1061	V	RO/JP/3/73		H. brasiliensis	Brazil	Rondonia	Ji-Parana	Combi (CIRAD)	195	195	191	265	201	203	205	205	146	150	316	328	263	265	265	265	122	124	151	159	280	280	216	220	238	246
1062	V	RO/JP/3/74		H. brasiliensis	Brazil	Rondonia	Ji-Parana	Combi (CIRAD)	195	195	191	259	203	203	205	205	138	152	306	312	269	273	271	273	122	124	151	165	280	292	225	225	234	244
1063	V	RO/OP/4 20/100		H. brasiliensis	Brazil	Rondonia	Ouro-Preto	Combi (CIRAD)	195	213	191	251	203	205	205	218	138	138	306	320	251	265	271	273	120	132	151	165	280	280	194	219	218	236
1064	V	RO/OP/4/10		H. brasiliensis	Brazil	Rondonia	unknown	Combi (CIRAD)	195	195	191	191	201	203	220	220	142	148	306	306	269	271	271	279	116	124	165	165	280	280	225	228	236	246
1065	L	RO/OP/4/17		H. brasiliensis	Brazil	Rondonia	Ouro-Preto	Michelin	195	207	191	249	203	214	205	209	140	140	306	320	267	279	273	273	116	124	165	165	280	291	194	219	240	240
1066	V	RO/OP/4/17		H. brasiliensis	Brazil	Rondonia	Ouro-Preto	Combi (CIRAD)	195	207	191	249	203	215	205	209	140	140	306	320	267	279	273	273	116	124	165	165	292	292	194	219	240	240
1067	V	RO/OP/4/19		H. brasiliensis	Brazil	Rondonia	Ouro-Preto	Combi (CIRAD)	195	195	241	265	201	205	205	205	122	138	306	318	251	263	269	269	122	122	151	165	280	292	206	225	246	246
1068	V	RO/OP/4/23		H. brasiliensis	Brazil	Rondonia	Ouro-Preto	Combi (CIRAD)	195	195	191	191	201	205	205	213	168	168	306	306	265	265	273	273	122	124	167	167	292	292	206	224	228	248
1069	V	RO/OP/4/32		H. brasiliensis	Brazil	Rondonia	Ouro-Preto	Combi (CIRAD)	195	207	265	265	205	215	205	205	140	140	306	320	251	265	273	273	104	122	151	165	280	280	219	219	236	246
1070	V	RO/OP/4/39		H. brasiliensis	Brazil	Rondonia	Ouro-Preto	Combi (CIRAD)	195	195	191	245	203	205	197	205	140	140	304	316	251	285	267	271	116	116	165	165	280	280	216	216	230	248
1071	V	RO/PB/1/20		H. brasiliensis	Brazil	Rondonia	Pimenta-Bueno	Combi (CIRAD)	195	195	239	243	203	203	197	207	140	140	312	320	251	263	275	275	116	122	163	163	280	300	215	224	238	238
1072	L	RO/PB/1/24		H. brasiliensis	Brazil	Rondonia	Pimenta-Bueno	Combi (CIRAD)	195	195	191	191	203	203	205	226	-1	-1	308	312	251	257	279	295	142	142	163	165	280	280	194	230	246	246
1073	V	RO/PB/1/24		H. brasiliensis	Brazil	Rondonia	Pimenta-Bueno	Combi (CIRAD)	195	195	191	269	203	203	205	226	138	140	308	312	251	257	279	295	142	142	163	165	280	280	230	230	248	248
1074	L	RO/PB/1/30		H. brasiliensis	Brazil	Rondonia	Pimenta-Bueno	Michelin	197	211	243	249	197	199	206	206	134	134	318	320	269	269	277	277	118	120	163	165	280	280	204	219	-1	-1
1075	V	RO/PB/1/30		H. brasiliensis	Brazil	Rondonia	Pimenta-Bueno	Combi (CIRAD)	197	211	243	249	197	199	206	206	134	134	318	320	268	268	277	277	118	120	163	165	280	280	204	219	230	238
1076	L	RO/PB/1/4		H. brasiliensis	Brazil	Rondonia	Pimenta-Bueno	Michelin	195	195	243	247	199	203	210	210	140	161	320	322	251	265	277	299	120	120	165	165	280	280	224	224	240	254
1077	V	RO/PB/1/4		H. brasiliensis	Brazil	Rondonia	Pimenta-Bueno	Combi (CIRAD)	195	195	243	247	199	203	210	210	140	160	320	322	251	265	277	299	120	120	165	165	280	280	224	224	240	254
1078	V	RO/PB/1/8		H. brasiliensis	Brazil	Rondonia	Pimenta-Bueno	Combi (CIRAD)	195	195	191	245	203	203	206	210	140	140	312	320	251	269	275	275	116	116	165	165	280	280	229	230	234	246
1079	V	RO/PB/2/1		H. brasiliensis	Brazil	Rondonia	Pimenta-Bueno	Combi (CIRAD)	195	197	247	255	201	201	205	210	144	144	308	322	253	274	263	263	110	110	165	165	280	280	217	218	238	242
1080	V	RO/PB/2/10		H. brasiliensis	Brazil	Rondonia	Pimenta-Bueno	Combi (CIRAD)	195	213	245	245	199	201	211	211	162	162	308	308	251	268	277	277	140	140	163	165	280	280	224	229	240	252
1081	V	RO/PB/2/19		H. brasiliensis	Brazil	Rondonia	Pimenta-Bueno	Combi (CIRAD)	195	199	255	269	199	199	205	211	138	142	318	322	268	271	277	277	124	124	165	165	280	280	217	224	230	238
1082	V	RO/PB/2/45		H. brasiliensis	Brazil	Rondonia	Pimenta-Bueno	Combi (CIRAD)	199	213	265	269	199	201	205	206	134	138	320	320	251	253	263	277	110	110	165	165	280	280	217	223	240	252
1083	V	RO/PB/2/65		H. brasiliensis	Brazil	Rondonia	Pimenta-Bueno	Combi (CIRAD)	199	213	245	265	199	199	206	211	134	138	320	322	251	251	263	265	110	118	159	165	280	280	217	217	238	252
1084	V	RO/PB/2/74		H. brasiliensis	Brazil	Rondonia	Pimenta-Bueno	Combi (CIRAD)	195	199	191	191	199	205	208	211	142	142	320	322	251	251	275	283	124	126	165	165	280	280	217	230	232	248
1085	V	RO/PB/2/9		H. brasiliensis	Brazil	Rondonia	Pimenta-Bueno	Combi (CIRAD)	195	213	245	269	199	199	205	205	142	142	308	308	262	268	277	277	140	140	165	165	280	280	217	229	240	252
1086	L	RO/S/05/97		H. brasiliensis	Brazil	Rondonia	unknown	Pindorama (IAC)	195	207	191	241	197	205	205	219	140	140	312	312	267	301	270	270	116	132	165	165	280	280	194	224	240	246
1087	L	RO/S/08/88		H. brasiliensis	Brazil	Rondonia	unknown	Pindorama (IAC)	199	199	191	191	195	197	205	207	126	126	312	314	258	287	263	266	110	116	151	159	291	291	204	216	-1	-1
1088	L	RRIC100		H. brasiliensis	Sri Lanka	Wickham	unknown	Combi (CIRAD)	193	199	247	263	201	205	206	206	138	152	320	320	269	272	277	277	128	130	163	165	280	280	214	219	242	244
1089	L	RRIC103		H. brasiliensis	Sri Lanka	Wickham	unknown	unknown	199	199	243	263	197	205	206	206	134	134	306	318	269	271	277	277	118	118	163	165	280	280	204	214	232	238
1090	L	RRIC110		H. brasiliensis	Sri Lanka	Wickham	unknown	Combi (CIRAD)	197	203	247	249	197	199	204	206	138	138	320	322	267	267	274	277	120	120	163	165	280	280	214	214	228	238
1091	L	RRIC121		H. brasiliensis	Sri Lanka	Wickham	unknown	Combi (CIRAD)	197	199	243	247	199	201	206	209	134	134	320	320	261	285	277	277	122	130	159	163	280	280	204	214	228	238
1092	L	RRII105		H. brasiliensis	India	Wickham	unknown	Combi (CIRAD)	211	211	243	243	197	199	206	206	134	138	318	320	267	269	274	281	120	130	165	165	280	280	214	214	228	228
1093	L	RRII118		H. brasiliensis	India	Wickham	unknown	Combi (CIRAD)	211	211	247	247	197	201	204	206	134	134	318	320	269	269	261	277	120	120	163	165	280	280	204	214	230	238
1094	L	RRII208		H. brasiliensis	India	Wickham	unknown	Combi (CIRAD)	211	211	243	247	191	216	204	204	138	138	320	320	251	271	277	277	130	130	165	165	280	291	214	217	238	242
1095	L	RRII300		H. brasiliensis	India	Wickham	unknown	Combi (CIRAD)	199	199	247	249	197	199	206	206	138	138	320	320	251	265	277	277	130	130	163	163	280	280	204	214	228	238
1096	L	RRII414		H. brasiliensis	India	Wickham	unknown	unknown	193	211	243	263	197	201	206	206	138	138	320	320	269	269	274	277	128	130	165	165	280	280	214	214	228	242
1097	L	RRII5		H. brasiliensis	India	Wickham	unknown	Combi (CIRAD)	203	229	247	247	191	201	204	206	138	138	320	322	267	267	261	277	122	130	165	165	280	280	204	217	228	230
1098	L	RRIM600		H. brasiliensis	Malaysia	Wickham	unknown	Votuporanga (IAC)	197	211	243	247	197	197	206	206	138	138	318	318	267	269	277	277	122	130	163	165	280	280	204	204	228	238
1099	L	RRIM612		H. brasiliensis	Malaysia	Wickham	unknown	Votuporanga (IAC)	197	203	247	247	199	199	204	208	138	138	318	322	267	267	277	277	112	120	165	165	280	280	204	215	228	228
1100	L	RRIM701		H. brasiliensis	Malaysia	Wickham	unknown	Votuporanga (IAC)	195	195	243	243	191	197	206	208	138	138	320	322	269	269	277	277	122	122	163	165	280	280	204	217	228	238
1101	L	RRIM703		H. brasiliensis	Malaysia	Wickham	unknown	Votuporanga (IAC)	197	211	247	247	197	197	204	206	134	138	318	320	267	267	261	277	130	130	165	165	280	280	204	220	228	238
1102	L	RRIM712		H. brasiliensis	Malaysia	Wickham	unknown	Votuporanga (IAC)	195	197	243	247	191	197	206	206	134	134	320	322	269	285	277	281	122	122	163	165	280	280	204	204	228	238
1103	L	RRIM904		H. brasiliensis	Malaysia	Wickham	unknown	Votuporanga (IAC)	197	199	247	247	197	199	204	206	138	138	318	320	251	269	261	277	112	130	163	165	280	280	204	217	228	238
1104	L	RRIT251		H. brasiliensis	Thailand	Wickham	unknown	unknown	199	199	247	247	197	201	204	206	138	138	318	320	285	285	277	277	118	120	159	163	280	280	214	215	230	238
1105	L	RRIV1		H. brasiliensis	Vietnam	Wickham	unknown	unknown	197	203	247	249	197	199	206	206	138	138	320	320	267	267	274	277	120	126	163	165	280	280	214	214	228	228
1106	L	RRIV3		H. brasiliensis	Vietnam	Wickham	unknown	unknown	199	203	229	247	199	199	204	206	134	134	320	320	267	269	277	277	112	120	159	165	280	280	214	220	238	238
1107	L	RRIV5		H. brasiliensis	Vietnam	Wickham	unknown	unknown	197	211	247	249	197	199	204	206	138	138	320	320	267	267	274	277	120	126	165	165	280	280	214	214	228	238
1108	V	SIAL893		H. brasiliensis	Brazil	Wickham	Itabuna	Combi (CIRAD)	195	200	-1	-1	197	205	204	205	134	134	314	320	269	269	277	277	122	128	163	165	280	280	217	217	230	248
1109	L	SL30		H. brasiliensis	unknown	unknown	unknown	Votuporanga (IAC)	199	199	243	247	199	199	204	206	134	138	320	322	267	269	277	281	124	130	165	169	280	280	214	214	238	240
1110	L	SL33		H. brasiliensis	unknown	unknown	unknown	Pindorama (IAC)	195	197	243	267	199	199	206	206	138	138	320	320	269	272	273	277	122	124	165	169	280	280	214	214	240	244
1111	V	spruceana		H. spruceana	Brazil	Hevea_spp.	unknown	Combi (CIRAD)	195	197	247	249	199	201	187	187	122	124	-1	-1	282	288	277	277	102	102	173	173	280	280	194	224	240	246
1112	L	TP13		H. brasiliensis	Brazil	Wickham	Itubera	Pindorama (IAC)	195	211	191	243	197	197	206	217	134	138	306	320	267	273	281	288	128	130	163	165	280	280	214	217	238	259
1113	V	TP749		H. brasiliensis	Brazil	Wickham	Itubera	Combi (CIRAD)	-1	-1	247	247	197	203	207	207	134	138	306	318	272	298	277	287	122	130	165	165	280	292	221	221	248	256
1114	L	VM515		H. brasiliensis	Vietnam	Wickham	unknown	unknown	197	203	243	247	191	197	206	208	138	138	318	320	267	269	277	277	122	122	165	165	280	280	204	204	230	238
1115	V	XX701		H. brasiliensis	Brazil	unknown	unknown	Combi (CIRAD)	-1	-1	239	243	197	199	206	206	126	138	312	322	267	289	281	285	116	120	159	163	280	280	214	214	238	240
1116	L	Y3/46		H. brasiliensis	Congo	Wickham	unknown	Pindorama (IAC)	197	229	243	243	199	199	206	206	134	134	320	324	251	272	277	277	118	128	157	163	280	280	204	221	228	230
1117	L	YUNYAN77-2		H. brasiliensis	China	Wickham	unknown	unknown	199	199	243	249	197	199	206	206	134	148	320	320	265	267	277	277	122	122	163	165	280	280	-1	-1	230	244
